# Supplementary material for: Theoretical proposal of a low-loss wide-bandwidth silicon photonic crystal fiber for supporting 30 orbital angular momentum modes
Source: PLoS One. 2017 Dec 13;12(12):e0189660. doi: 10.1371/journal.pone.0189660 (PMC5728573; doi:10.1371/journal.pone.0189660)
Supplement: S3 File — (JAVA) [file pone.0189660.s013.java]

/*
 * S13_File.java
 */

import com.comsol.model.*;
import com.comsol.model.util.*;

/** Model exported on Nov 8 2017, 22:53 by COMSOL 5.2.0.166. */
public class S13_File {

  public static Model run() {
    Model model = ModelUtil.create("Model");

    model.modelPath("D:\\\u8bba\u6587\u6700\u7ec8\u6570\u636e");

    model.comments("\u672a\u547d\u540d\n\n");

    model.modelNode().create("comp1");

    model.geom().create("geom1", 2);

    model.mesh().create("mesh1", "geom1");

    model.physics().create("ewfd", "ElectromagneticWavesFrequencyDomain", "geom1");

    model.study().create("std1");
    model.study("std1").create("mode", "ModeAnalysis");
    model.study("std1").feature("mode").set("showGeometricNonlinearity", "on");
    model.study("std1").feature("mode").activate("ewfd", true);

    model.geom("geom1").scaleUnitValue(true);
    model.geom("geom1").lengthUnit("\u00b5m");
    model.geom("geom1").create("c1", "Circle");
    model.geom("geom1").feature("c1").set("r", "9.5");
    model.geom("geom1").run("c1");
    model.geom("geom1").run("c1");
    model.geom("geom1").create("c2", "Circle");
    model.geom("geom1").feature("c2").set("r", "1.9");
    model.geom("geom1").run("c2");
    model.geom("geom1").run("c2");
    model.geom("geom1").create("c3", "Circle");
    model.geom("geom1").feature("c3").set("r", "0.5");
    model.geom("geom1").feature("c3").set("pos", new String[]{"3.6", "0"});
    model.geom("geom1").run("c3");
    model.geom("geom1").run("c3");
    model.geom("geom1").create("c4", "Circle");
    model.geom("geom1").feature("c4").set("r", "0.6");
    model.geom("geom1").feature("c4").set("pos", new String[]{"5.1", "0"});
    model.geom("geom1").run("c4");
    model.geom("geom1").run("c4");
    model.geom("geom1").create("c5", "Circle");
    model.geom("geom1").feature("c5").set("r", "0.7");
    model.geom("geom1").feature("c5").set("pos", new String[]{"6.8", "0"});
    model.geom("geom1").run("c5");
    model.geom("geom1").run("c5");
    model.geom("geom1").create("e1", "Ellipse");
    model.geom("geom1").feature().remove("e1");
    model.geom("geom1").run("c5");
    model.geom("geom1").create("c6", "Circle");
    model.geom("geom1").feature("c6").set("r", "0.8");
    model.geom("geom1").feature("c6").set("pos", new String[]{"8.7", "0"});
    model.geom("geom1").run("c6");

    model.material().create("mat1", "Common", "comp1");
    model.material("mat1").label("Si (Aspnes)");
    model.material("mat1").propertyGroup().create("RefractiveIndex", "\u6298\u5c04\u7387");
    model.material("mat1").propertyGroup("RefractiveIndex").set("n", "n_interp(1[1/m]*c_const/freq)");
    model.material("mat1").propertyGroup("RefractiveIndex").set("ki", "k_interp(1[1/m]*c_const/freq)");
    model.material("mat1").propertyGroup("RefractiveIndex").func().create("n_interp", "Interpolation");
    model.material("mat1").propertyGroup("RefractiveIndex").func("n_interp").set("sourcetype", "user");
    model.material("mat1").propertyGroup("RefractiveIndex").func("n_interp").set("source", "table");
    model.material("mat1").propertyGroup("RefractiveIndex").func("n_interp").set("funcname", "n_interp");
    model.material("mat1").propertyGroup("RefractiveIndex").func("n_interp")
         .set("table", new String[][]{{"2.0659999999999998E-7", "1.01"}, 
         {"2.101E-7", "1.083"}, 
         {"2.1379999999999997E-7", "1.133"}, 
         {"2.1749999999999998E-7", "1.186"}, 
         {"2.214E-7", "1.247"}, 
         {"2.2539999999999997E-7", "1.34"}, 
         {"2.296E-7", "1.471"}, 
         {"2.339E-7", "1.579"}, 
         {"2.384E-7", "1.589"}, 
         {"2.431E-7", "1.571"}, 
         {"2.48E-7", "1.57"}, 
         {"2.53E-7", "1.597"}, 
         {"2.583E-7", "1.658"}, 
         {"2.6379999999999997E-7", "1.764"}, 
         {"2.695E-7", "1.988"}, 
         {"2.755E-7", "2.452"}, 
         {"2.818E-7", "3.12"}, 
         {"2.883E-7", "4.087"}, 
         {"2.952E-7", "4.888"}, 
         {"3.024E-7", "5.02"}, 
         {"3.1E-7", "5.01"}, 
         {"3.179E-7", "5.016"}, 
         {"3.2629999999999995E-7", "5.065"}, 
         {"3.351E-7", "5.156"}, 
         {"3.444E-7", "5.296"}, 
         {"3.542E-7", "5.61"}, 
         {"3.6470000000000003E-7", "6.522"}, 
         {"3.7569999999999996E-7", "6.709"}, 
         {"3.875E-7", "6.062"}, 
         {"3.999E-7", "5.57"}, 
         {"4.133E-7", "5.222"}, 
         {"4.275E-7", "4.961"}, 
         {"4.428E-7", "4.753"}, 
         {"4.592E-7", "4.583"}, 
         {"4.768999999999999E-7", "4.442"}, 
         {"4.959E-7", "4.32"}, 
         {"5.166E-7", "4.215"}, 
         {"5.391E-7", "4.123"}, 
         {"5.636E-7", "4.042"}, 
         {"5.904E-7", "3.969"}, 
         {"6.199E-7", "3.906"}, 
         {"6.524999999999999E-7", "3.847"}, 
         {"6.888E-7", "3.796"}, 
         {"7.292999999999999E-7", "3.752"}, 
         {"7.749E-7", "3.714"}, 
         {"8.266E-7", "3.673"}});
    model.material("mat1").propertyGroup("RefractiveIndex").func("n_interp").set("interp", "piecewisecubic");
    model.material("mat1").propertyGroup("RefractiveIndex").func("n_interp").set("extrap", "const");
    model.material("mat1").propertyGroup("RefractiveIndex").func().create("k_interp", "Interpolation");
    model.material("mat1").propertyGroup("RefractiveIndex").func("k_interp").set("sourcetype", "user");
    model.material("mat1").propertyGroup("RefractiveIndex").func("k_interp").set("source", "table");
    model.material("mat1").propertyGroup("RefractiveIndex").func("k_interp").set("funcname", "k_interp");
    model.material("mat1").propertyGroup("RefractiveIndex").func("k_interp")
         .set("table", new String[][]{{"2.0659999999999998E-7", "2.909"}, 
         {"2.101E-7", "2.982"}, 
         {"2.1379999999999997E-7", "3.045"}, 
         {"2.1749999999999998E-7", "3.12"}, 
         {"2.214E-7", "3.206"}, 
         {"2.2539999999999997E-7", "3.302"}, 
         {"2.296E-7", "3.366"}, 
         {"2.339E-7", "3.353"}, 
         {"2.384E-7", "3.354"}, 
         {"2.431E-7", "3.429"}, 
         {"2.48E-7", "3.565"}, 
         {"2.53E-7", "3.749"}, 
         {"2.583E-7", "3.979"}, 
         {"2.6379999999999997E-7", "4.278"}, 
         {"2.695E-7", "4.678"}, 
         {"2.755E-7", "5.082"}, 
         {"2.818E-7", "5.344"}, 
         {"2.883E-7", "5.395"}, 
         {"2.952E-7", "4.639"}, 
         {"3.024E-7", "3.979"}, 
         {"3.1E-7", "3.586"}, 
         {"3.179E-7", "3.346"}, 
         {"3.2629999999999995E-7", "3.182"}, 
         {"3.351E-7", "3.058"}, 
         {"3.444E-7", "2.987"}, 
         {"3.542E-7", "3.014"}, 
         {"3.6470000000000003E-7", "2.705"}, 
         {"3.7569999999999996E-7", "1.32"}, 
         {"3.875E-7", "0.63"}, 
         {"3.999E-7", "0.387"}, 
         {"4.133E-7", "0.269"}, 
         {"4.275E-7", "0.203"}, 
         {"4.428E-7", "0.163"}, 
         {"4.592E-7", "0.13"}, 
         {"4.768999999999999E-7", "0.09"}, 
         {"4.959E-7", "0.073"}, 
         {"5.166E-7", "0.06"}, 
         {"5.391E-7", "0.048"}, 
         {"5.636E-7", "0.032"}, 
         {"5.904E-7", "0.03"}, 
         {"6.199E-7", "0.022"}, 
         {"6.524999999999999E-7", "0.016"}, 
         {"6.888E-7", "0.013"}, 
         {"7.292999999999999E-7", "0.01"}, 
         {"7.749E-7", "0.008"}, 
         {"8.266E-7", "0.005"}});
    model.material("mat1").propertyGroup("RefractiveIndex").func("k_interp").set("interp", "piecewisecubic");
    model.material("mat1").propertyGroup("RefractiveIndex").func("k_interp").set("extrap", "const");
    model.material("mat1").propertyGroup("RefractiveIndex").addInput("frequency");
    model.material("mat1").selection().geom(2);
    model.material("mat1").selection().set(new int[]{});

    model.geom("geom1").run();

    model.material().create("mat2", "Common", "comp1");
    model.material("mat2").label("air (Ciddor)");
    model.material("mat2").propertyGroup().create("RefractiveIndex", "\u6298\u5c04\u7387");
    model.material("mat2").propertyGroup("RefractiveIndex").set("n", "n_interp(1[1/m]*c_const/freq)");
    model.material("mat2").propertyGroup("RefractiveIndex").set("ki", "k_interp(1[1/m]*c_const/freq)");
    model.material("mat2").propertyGroup("RefractiveIndex").func().create("n_interp", "Interpolation");
    model.material("mat2").propertyGroup("RefractiveIndex").func("n_interp").set("sourcetype", "user");
    model.material("mat2").propertyGroup("RefractiveIndex").func("n_interp").set("source", "table");
    model.material("mat2").propertyGroup("RefractiveIndex").func("n_interp").set("funcname", "n_interp");
    model.material("mat2").propertyGroup("RefractiveIndex").func("n_interp")
         .set("table", new String[][]{{"2.3E-7", "1.0003080029552127"}, 
         {"2.446E-7", "1.0003030361805267"}, 
         {"2.592E-7", "1.0002991101754133"}, 
         {"2.738E-7", "1.0002959377270482"}, 
         {"2.8839999999999996E-7", "1.000293328638829"}, 
         {"3.03E-7", "1.0002911515320065"}, 
         {"3.176E-7", "1.0002893125810106"}, 
         {"3.3219999999999997E-7", "1.0002877429409882"}, 
         {"3.4679999999999996E-7", "1.0002863909482973"}, 
         {"3.6140000000000005E-7", "1.0002852170881296"}, 
         {"3.76E-7", "1.0002841906396"}, 
         {"3.9059999999999996E-7", "1.000283287376414"}, 
         {"4.052E-7", "1.0002824879531322"}, 
         {"4.198E-7", "1.0002817767490275"}, 
         {"4.3439999999999997E-7", "1.0002811410246588"}, 
         {"4.4899999999999996E-7", "1.0002805702966455"}, 
         {"4.636E-7", "1.0002800558675153"}, 
         {"4.782E-7", "1.000279590467587"}, 
         {"4.928E-7", "1.0002791679790022"}, 
         {"5.073999999999999E-7", "1.000278783220795"}, 
         {"5.22E-7", "1.0002784317798736"}, 
         {"5.366E-7", "1.0002781098769156"}, 
         {"5.512E-7", "1.0002778142590936"}, 
         {"5.657999999999999E-7", "1.0002775421136032"}, 
         {"5.804E-7", "1.0002772909974706"}, 
         {"5.949999999999999E-7", "1.000277058780197"}, 
         {"6.096E-7", "1.0002768435966023"}, 
         {"6.242E-7", "1.0002766438078328"}, 
         {"6.387999999999999E-7", "1.0002764579689447"}, 
         {"6.534E-7", "1.0002762848018152"}, 
         {"6.679999999999999E-7", "1.000276123172397"}, 
         {"6.825999999999999E-7", "1.000275972071535"}, 
         {"6.972E-7", "1.000275830598717"}, 
         {"7.118E-7", "1.0002756979482503"}, 
         {"7.264E-7", "1.0002755733974624"}, 
         {"7.41E-7", "1.000275456296587"}, 
         {"7.556E-7", "1.0002753460600669"}, 
         {"7.702E-7", "1.0002752421590502"}, 
         {"7.847999999999999E-7", "1.0002751441148945"}, 
         {"7.993999999999999E-7", "1.000275051493526"}, 
         {"8.14E-7", "1.0002749639005304"}, 
         {"8.286E-7", "1.000274880976863"}, 
         {"8.431999999999999E-7", "1.0002748023950938"}, 
         {"8.578E-7", "1.0002747278561126"}, 
         {"8.723999999999999E-7", "1.0002746570862278"}, 
         {"8.869999999999999E-7", "1.0002745898346075"}, 
         {"9.015999999999999E-7", "1.0002745258710195"}, 
         {"9.162E-7", "1.0002744649838253"}, 
         {"9.307999999999999E-7", "1.0002744069782015"}, 
         {"9.453999999999999E-7", "1.0002743516745563"}, 
         {"9.6E-7", "1.0002742989071178"}, 
         {"9.746E-7", "1.000274248522675"}, 
         {"9.892E-7", "1.0002742003794458"}, 
         {"1.0038E-6", "1.0002741543460703"}, 
         {"1.0183999999999999E-6", "1.000274110300699"}, 
         {"1.0329999999999999E-6", "1.0002740681301772"}, 
         {"1.0475999999999997E-6", "1.0002740277293098"}, 
         {"1.0622E-6", "1.000273989000196"}, 
         {"1.0768E-6", "1.0002739518516288"}, 
         {"1.0914E-6", "1.0002739161985537"}, 
         {"1.1059999999999999E-6", "1.0002738819615737"}, 
         {"1.1206E-6", "1.000273849066505"}, 
         {"1.1352E-6", "1.000273817443969"}, 
         {"1.1498000000000002E-6", "1.0002737870290228"}, 
         {"1.1644E-6", "1.000273757760824"}, 
         {"1.179E-6", "1.0002737295823214"}, 
         {"1.1935999999999999E-6", "1.0002737024399755"}, 
         {"1.2082E-6", "1.0002736762835016"}, 
         {"1.2228E-6", "1.000273651065634"}, 
         {"1.2373999999999998E-6", "1.0002736267419128"}, 
         {"1.252E-6", "1.0002736032704824"}, 
         {"1.2665999999999999E-6", "1.0002735806119147"}, 
         {"1.2812000000000001E-6", "1.0002735587290372"}, 
         {"1.2958E-6", "1.000273537586784"}, 
         {"1.3104E-6", "1.0002735171520498"}, 
         {"1.3249999999999998E-6", "1.0002734973935632"}, 
         {"1.3395999999999998E-6", "1.0002734782817637"}, 
         {"1.3542E-6", "1.0002734597886909"}, 
         {"1.3688E-6", "1.000273441887882"}, 
         {"1.3834E-6", "1.0002734245542761"}, 
         {"1.3979999999999998E-6", "1.0002734077641253"}, 
         {"1.4125999999999998E-6", "1.0002733914949142"}, 
         {"1.4271999999999999E-6", "1.0002733757252829"}, 
         {"1.4418E-6", "1.0002733604349563"}, 
         {"1.4564E-6", "1.000273345604679"}, 
         {"1.4709999999999998E-6", "1.000273331216155"}, 
         {"1.4856E-6", "1.0002733172519886"}, 
         {"1.5001999999999998E-6", "1.0002733036956346"}, 
         {"1.5147999999999999E-6", "1.0002732905313463"}, 
         {"1.5293999999999997E-6", "1.000273277744131"}, 
         {"1.544E-6", "1.000273265319707"}, 
         {"1.5585999999999998E-6", "1.0002732532444631"}, 
         {"1.5731999999999998E-6", "1.0002732415054205"}, 
         {"1.5878E-6", "1.0002732300902"}, 
         {"1.6024E-6", "1.000273218986986"}, 
         {"1.6169999999999997E-6", "1.0002732081844992"}, 
         {"1.6315999999999998E-6", "1.000273197671964"}, 
         {"1.6462E-6", "1.0002731874390856"}, 
         {"1.6607999999999998E-6", "1.0002731774760207"}, 
         {"1.6753999999999999E-6", "1.0002731677733576"}, 
         {"1.69E-6", "1.0002731583220907"}});
    model.material("mat2").propertyGroup("RefractiveIndex").func("n_interp").set("interp", "piecewisecubic");
    model.material("mat2").propertyGroup("RefractiveIndex").func("n_interp").set("extrap", "const");
    model.material("mat2").propertyGroup("RefractiveIndex").func().create("k_interp", "Interpolation");
    model.material("mat2").propertyGroup("RefractiveIndex").func("k_interp").set("sourcetype", "user");
    model.material("mat2").propertyGroup("RefractiveIndex").func("k_interp").set("source", "table");
    model.material("mat2").propertyGroup("RefractiveIndex").func("k_interp").set("funcname", "k_interp");
    model.material("mat2").propertyGroup("RefractiveIndex").func("k_interp")
         .set("table", new String[][]{{"2.3E-7", "0.0"}, {"9.6E-7", "0.0"}, {"1.69E-6", "0.0"}});
    model.material("mat2").propertyGroup("RefractiveIndex").func("k_interp").set("interp", "piecewisecubic");
    model.material("mat2").propertyGroup("RefractiveIndex").func("k_interp").set("extrap", "const");
    model.material("mat2").propertyGroup("RefractiveIndex").addInput("frequency");
    model.material("mat2").selection().geom(2);
    model.material("mat2").selection().set(new int[]{});

    model.geom("geom1").feature("c1").set("r", "9.51");
    model.geom("geom1").run("c1");
    model.geom("geom1").runPre("fin");
    model.geom("geom1").run();

    model.material("mat1").selection().set(new int[]{1});
    model.material("mat2").selection().set(new int[]{2, 3, 4, 5, 6});

    model.param().set("wl", "1.55");
    model.param().descr("wl", "Wavelength");
    model.param().set("wl", "1.55[um]");
    model.param().set("wlMin", "1.2[um]");
    model.param().descr("wlMin", "Minimum Wavelength");
    model.param().set("wlMax", "2.2[um]");
    model.param().descr("wlMax", "Maxmum Wavelength");
    model.param().set("f0", "c_const/wl");
    model.param().descr("f0", "Frequence");
    model.param().set("wlCount", "17");
    model.param().descr("wlCount", "Number of Wavelength");
    model.param().set("dWl", "(wlMax-wlMin)/(wlCount-1)");
    model.param().descr("dWl", "Wavelength Step");

    model.geom("geom1").run("c6");
    model.geom("geom1").create("rot1", "Rotate");
    model.geom("geom1").feature("rot1").selection("input").set(new String[]{"c3"});
    model.geom("geom1").feature("rot1").set("rot", "range(0,20,360)");
    model.geom("geom1").run("rot1");
    model.geom("geom1").run("rot1");
    model.geom("geom1").create("rot2", "Rotate");
    model.geom("geom1").feature("rot2").selection("input").set(new String[]{"c4"});
    model.geom("geom1").feature("rot2").set("rot", "range(0,18,360)");
    model.geom("geom1").run("rot2");
    model.geom("geom1").run("rot2");
    model.geom("geom1").create("rot3", "Rotate");
    model.geom("geom1").feature("rot3").selection("input").set(new String[]{"c5"});
    model.geom("geom1").feature("rot3").set("rot", "range(0,12,360)");
    model.geom("geom1").run("rot3");
    model.geom("geom1").run("rot3");
    model.geom("geom1").create("c7", "Circle");
    model.geom("geom1").feature("c7").active(false);
    model.geom("geom1").feature().remove("c7");
    model.geom("geom1").run("rot3");
    model.geom("geom1").create("rot4", "Rotate");
    model.geom("geom1").feature("rot4").selection("input").set(new String[]{"c6"});
    model.geom("geom1").feature("rot4").set("rot", "range(0,12,360)");
    model.geom("geom1").run("rot4");
    model.geom("geom1").run();

    model.physics("ewfd").feature().create("sctr1", "Scattering", 1);
    model.physics("ewfd").feature("sctr1").selection().set(new int[]{1, 2, 201, 208});

    model.mesh("mesh1").run();

    model.study("std1").create("param", "Parametric");
    model.study("std1").feature("param").set("showdistribute", false);
    model.study("std1").feature("param").setIndex("pname", "wl", 0);
    model.study("std1").feature("param").setIndex("plistarr", "", 0);
    model.study("std1").feature("param").setIndex("punit", "", 0);
    model.study("std1").feature("param").setIndex("pname", "wl", 0);
    model.study("std1").feature("param").setIndex("plistarr", "", 0);
    model.study("std1").feature("param").setIndex("punit", "", 0);
    model.study("std1").feature("param").setIndex("plistarr", "range(wlMin,dWl,wlMax)", 0);
    model.study("std1").feature("param").setIndex("punit", "um", 0);

    model.material("mat1").propertyGroup("RefractiveIndex").set("n", new String[]{"3.41"});
    model.material("mat1").propertyGroup("RefractiveIndex").set("ki", new String[]{"0"});
    model.material("mat2").propertyGroup("RefractiveIndex").set("n", new String[]{"1"});
    model.material("mat2").propertyGroup("RefractiveIndex").set("ki", new String[]{"0"});

    model.study("std1").feature("mode").set("modeFreq", "c_const/wl");
    model.study("std1").feature("mode").set("neigsactive", "on");
    model.study("std1").feature("mode").set("neigs", "33");
    model.study("std1").feature("mode").set("shiftactive", "on");
    model.study("std1").feature("mode").set("shift", "3.4");

    model.sol().create("sol1");
    model.sol("sol1").study("std1");

    model.study("std1").feature("mode").set("notlistsolnum", 1);
    model.study("std1").feature("mode").set("notsolnum", "1");
    model.study("std1").feature("mode").set("listsolnum", 1);
    model.study("std1").feature("mode").set("solnum", "1");

    model.sol("sol1").create("st1", "StudyStep");
    model.sol("sol1").feature("st1").set("study", "std1");
    model.sol("sol1").feature("st1").set("studystep", "mode");
    model.sol("sol1").create("v1", "Variables");
    model.sol("sol1").feature("v1").set("control", "mode");
    model.sol("sol1").create("e1", "Eigenvalue");
    model.sol("sol1").feature("e1").set("neigs", 6);
    model.sol("sol1").feature("e1").set("shift", "1");
    model.sol("sol1").feature("e1").set("control", "mode");
    model.sol("sol1").feature("e1").feature("aDef").set("complexfun", true);
    model.sol("sol1").attach("std1");

    model.batch().create("p1", "Parametric");
    model.batch("p1").study("std1");
    model.batch("p1").create("so1", "Solutionseq");
    model.batch("p1").feature("so1").set("seq", "sol1");
    model.batch("p1").feature("so1").set("store", "on");
    model.batch("p1").feature("so1").set("clear", "on");
    model.batch("p1").feature("so1").set("psol", "none");
    model.batch("p1").set("pname", new String[]{"wl"});
    model.batch("p1").set("plistarr", new String[]{"range(wlMin,dWl,wlMax)"});
    model.batch("p1").set("sweeptype", "sparse");
    model.batch("p1").set("probesel", "all");
    model.batch("p1").set("probes", new String[]{});
    model.batch("p1").set("plot", "off");
    model.batch("p1").set("err", "on");
    model.batch("p1").attach("std1");
    model.batch("p1").set("control", "param");

    model.sol().create("sol2");
    model.sol("sol2").study("std1");
    model.sol("sol2").label("\u53c2\u6570\u5316\u89e3 1");

    model.batch("p1").feature("so1").set("psol", "sol2");

    model.result().create("pg1", "PlotGroup2D");
    model.result("pg1").label("\u7535\u573a (ewfd)");
    model.result("pg1").set("data", "dset2");
    model.result("pg1").set("oldanalysistype", "noneavailable");
    model.result("pg1").set("frametype", "spatial");
    model.result("pg1").set("data", "dset2");
    model.result("pg1").feature().create("surf1", "Surface");
    model.result("pg1").feature("surf1").set("oldanalysistype", "noneavailable");
    model.result("pg1").feature("surf1").set("data", "parent");
    model.result().remove("pg1");

    model.study("std1").feature("param").set("showdistribute", false);

    model.sol("sol1").study("std1");

    model.study("std1").feature("mode").set("notlistsolnum", 1);
    model.study("std1").feature("mode").set("notsolnum", "1");
    model.study("std1").feature("mode").set("listsolnum", 1);
    model.study("std1").feature("mode").set("solnum", "1");

    model.sol("sol1").feature().remove("e1");
    model.sol("sol1").feature().remove("v1");
    model.sol("sol1").feature().remove("st1");
    model.sol("sol1").create("st1", "StudyStep");
    model.sol("sol1").feature("st1").set("study", "std1");
    model.sol("sol1").feature("st1").set("studystep", "mode");
    model.sol("sol1").create("v1", "Variables");
    model.sol("sol1").feature("v1").set("control", "mode");
    model.sol("sol1").create("e1", "Eigenvalue");
    model.sol("sol1").feature("e1").set("neigs", 6);
    model.sol("sol1").feature("e1").set("shift", "1");
    model.sol("sol1").feature("e1").set("control", "mode");
    model.sol("sol1").feature("e1").feature("aDef").set("complexfun", true);
    model.sol("sol1").attach("std1");

    model.batch("p1").feature().remove("so1");
    model.batch("p1").create("so1", "Solutionseq");
    model.batch("p1").feature("so1").set("seq", "sol1");
    model.batch("p1").feature("so1").set("store", "on");
    model.batch("p1").feature("so1").set("clear", "on");
    model.batch("p1").feature("so1").set("psol", "sol2");
    model.batch("p1").set("pname", new String[]{"wl"});
    model.batch("p1").set("plistarr", new String[]{"range(wlMin,dWl,wlMax)"});
    model.batch("p1").set("sweeptype", "sparse");
    model.batch("p1").set("probesel", "all");
    model.batch("p1").set("probes", new String[]{});
    model.batch("p1").set("plot", "off");
    model.batch("p1").set("err", "on");
    model.batch("p1").attach("std1");
    model.batch("p1").set("control", "param");

    model.result().create("pg1", "PlotGroup2D");
    model.result("pg1").label("\u7535\u573a (ewfd)");
    model.result("pg1").set("data", "dset2");
    model.result("pg1").set("oldanalysistype", "noneavailable");
    model.result("pg1").set("oldouteranalysistype", "noneavailable");
    model.result("pg1").set("outertype", "none");
    model.result("pg1").set("outersolnum", 1);
    model.result("pg1").set("solvertype", "none");
    model.result("pg1").set("frametype", "spatial");
    model.result("pg1").set("oldanalysistype", "noneavailable");
    model.result("pg1").set("oldouteranalysistype", "noneavailable");
    model.result("pg1").set("outertype", "none");
    model.result("pg1").set("data", "dset2");
    model.result("pg1").feature().create("surf1", "Surface");
    model.result("pg1").feature("surf1").set("oldanalysistype", "noneavailable");
    model.result("pg1").feature("surf1").set("outertype", "none");
    model.result("pg1").feature("surf1").set("solvertype", "none");
    model.result("pg1").feature("surf1").set("data", "parent");

    model.batch("p1").run();

    model.result("pg1").run();
    model.result("pg1").run();
    model.result("pg1").set("looplevel", new String[]{"2", "1"});
    model.result("pg1").run();
    model.result("pg1").set("looplevel", new String[]{"3", "1"});
    model.result("pg1").run();
    model.result("pg1").set("looplevel", new String[]{"4", "1"});
    model.result("pg1").run();
    model.result("pg1").set("looplevel", new String[]{"7", "1"});
    model.result("pg1").run();
    model.result("pg1").set("looplevel", new String[]{"8", "1"});
    model.result("pg1").run();
    model.result("pg1").set("looplevel", new String[]{"33", "1"});
    model.result("pg1").run();
    model.result("pg1").set("looplevel", new String[]{"29", "1"});
    model.result("pg1").run();
    model.result("pg1").set("looplevel", new String[]{"3", "1"});
    model.result("pg1").run();
    model.result("pg1").set("looplevel", new String[]{"1", "1"});

    model.label("4\u73af\uff08\u5b54\u95f4\u8ddd1.5\uff09.mph");

    model.result("pg1").run();
    model.result("pg1").set("looplevel", new String[]{"13", "1"});
    model.result("pg1").run();
    model.result("pg1").set("looplevel", new String[]{"17", "1"});
    model.result("pg1").run();
    model.result("pg1").set("looplevel", new String[]{"27", "1"});
    model.result("pg1").run();
    model.result("pg1").set("looplevel", new String[]{"26", "1"});
    model.result("pg1").run();
    model.result("pg1").set("looplevel", new String[]{"25", "1"});
    model.result("pg1").run();
    model.result("pg1").set("looplevel", new String[]{"23", "1"});
    model.result("pg1").run();
    model.result().dataset().create("join1", "Join");
    model.result().dataset("join1").set("data", "dset2");
    model.result().dataset("join1").set("data2", "dset2");
    model.result().dataset("join1").set("solutions", "one");
    model.result().dataset("join1").set("outersolnum", "1");
    model.result().dataset("join1").set("solnum", "26");
    model.result().dataset("join1").set("solutions2", "one");
    model.result().dataset("join1").set("outersolnum2", "1");
    model.result().dataset("join1").set("data", "dset2");
    model.result().dataset("join1").set("outersolnum", "11");
    model.result().dataset("join1").set("solnum", "27");
    model.result().dataset("join1").set("outersolnum2", "11");
    model.result().dataset("join1").set("solnum2", "29");
    model.result().dataset("join1").set("outersolnum", "17");
    model.result().dataset("join1").set("outersolnum2", "17");
    model.result().dataset().remove("join1");
    model.result().dataset().create("join1", "Join");
    model.result().dataset("join1").set("data", "dset2");
    model.result().dataset("join1").set("solutions", "one");
    model.result().dataset("join1").set("data2", "dset2");
    model.result().dataset("join1").set("solutions2", "one");
    model.result().dataset("join1").set("solnum2", "27");
    model.result().dataset("join1").set("solnum", "28");
    model.result().dataset("join1").set("method", "explicit");
    model.result("pg1").run();
    model.result().create("pg2", "PlotGroup2D");
    model.result("pg2").run();
    model.result("pg2").create("surf1", "Surface");
    model.result("pg2").run();
    model.result("pg2").set("data", "join1");
    model.result("pg2").feature("surf1").set("data", "join1");
    model.result("pg2").run();
    model.result("pg2").feature("surf1")
         .set("expr", "real(data1(ewfd.Ex)+j*data2(ewfd.Ex))/abs(data1(ewfd.Ex)+j*data2(ewfd.Ex))");
    model.result("pg2").run();
    model.result("pg1").run();
    model.result("pg1").create("surf2", "Surface");
    model.result("pg1").feature("surf2").set("data", "dset2");
    model.result("pg2").run();
    model.result("pg1").run();
    model.result("pg1").feature("surf2").set("data", "join1");
    model.result("pg1").feature("surf2").set("expr", "data1(ewfd.normE)+j*data2(ewfd.normE)");
    model.result("pg1").run();
    model.result("pg1").run();
    model.result("pg1").run();
    model.result("pg1").run();
    model.result("pg1").feature("surf1").set("data", "dset2");
    model.result("pg1").run();
    model.result("pg1").run();
    model.result("pg1").feature().remove("surf2");
    model.result("pg1").run();
    model.result("pg1").run();
    model.result("pg1").run();
    model.result("pg1").run();
    model.result("pg1").run();
    model.result("pg1").set("looplevel", new String[]{"2", "17"});
    model.result("pg2").run();
    model.result("pg1").run();
    model.result("pg1").set("looplevel", new String[]{"27", "17"});
    model.result("pg1").run();
    model.result("pg1").set("looplevel", new String[]{"28", "17"});
    model.result("pg1").run();
    model.result("pg1").feature("surf1").set("looplevel", new String[]{"27", "17"});
    model.result("pg1").run();
    model.result("pg1").run();
    model.result("pg1").create("surf2", "Surface");
    model.result("pg1").feature("surf2").set("data", "join1");
    model.result("pg1").feature("surf2").set("expr", "real(data1(ewfd.normE)+j*data2(ewfd.normE))");
    model.result("pg1").run();
    model.result("pg1").run();
    model.result("pg1").feature().remove("surf1");
    model.result("pg1").run();
    model.result("pg1").run();
    model.result("pg1").run();
    model.result("pg1").run();
    model.result("pg1").run();
    model.result("pg1").run();
    model.result("pg1").run();
    model.result("pg1").feature("surf2").set("expr", "abs(data1(ewfd.normE)+j*data2(ewfd.normE))");
    model.result("pg1").run();
    model.result("pg1").feature("surf2").set("expr", "real(data1(ewfd.normE)+j*data2(ewfd.normE))");
    model.result("pg1").run();
    model.result("pg1").feature("surf2").set("expr", "data1(ewfd.normE)+j*data2(ewfd.normE)");
    model.result("pg1").run();
    model.result("pg2").run();
    model.result("pg2").run();
    model.result("pg1").run();
    model.result("pg1").run();
    model.result("pg1").run();
    model.result("pg1").feature("surf2").set("expr", "data1(ewfd.normE)+j*data2(ewfd.normE)");
    model.result("pg1").run();
    model.result().dataset().create("join2", "Join");
    model.result().dataset("join2").set("data", "dset2");
    model.result().dataset("join2").set("solutions", "one");
    model.result().dataset("join2").set("solnum", "25");
    model.result().dataset("join2").set("solutions2", "one");
    model.result().dataset("join2").set("data2", "dset2");
    model.result().dataset("join2").set("solnum2", "24");
    model.result("pg2").run();
    model.result("pg2").run();
    model.result().create("pg3", "PlotGroup2D");
    model.result("pg3").run();
    model.result("pg3").set("data", "join2");
    model.result("pg3").create("surf1", "Surface");
    model.result("pg3").feature("surf1").set("expr", "data1(ewfd.normE)+j*data2(ewfd.normE)");
    model.result("pg3").feature("surf1").set("data", "join2");
    model.result("pg3").feature("surf1").set("descractive", "off");
    model.result("pg2").run();
    model.result("pg3").run();
    model.result("pg3").feature().remove("surf1");
    model.result("pg3").run();
    model.result("pg3").create("surf1", "Surface");
    model.result("pg3").feature("surf1").set("data", "join2");
    model.result("pg3").feature("surf1").set("expr", "data1(ewfd.normE)+j*data2(ewfd.normE)");
    model.result("pg3").run();
    model.result().remove("pg3");
    model.result("pg1").run();
    model.result("pg1").create("surf3", "Surface");

    return model;
  }

  public static Model run2(Model model) {
    model.result("pg1").feature("surf3").set("data", "join2");
    model.result("pg1").feature("surf3").set("expr", "data1(ewfd.normE)+j*data2(ewfd.normE)");
    model.result("pg1").run();
    model.result("pg1").run();
    model.result("pg1").run();
    model.result("pg1").run();
    model.result("pg1").run();
    model.result("pg1").run();
    model.result().dataset().remove("join1");
    model.result("pg1").feature().remove("surf3");
    model.result("pg1").run();
    model.result("pg1").create("surf1", "Surface");
    model.result("pg1").feature("surf1").set("data", "join2");
    model.result("pg1").feature("surf1").set("expr", "");
    model.result("pg1").run();
    model.result("pg1").run();

    model.geom("geom1").feature("c1").set("r", "12.55");
    model.geom("geom1").feature("c1").setIndex("layer", "1.55", 0);
    model.geom("geom1").run("c1");
    model.geom("geom1").runPre("fin");

    model.coordSystem().create("pml1", "geom1", "PML");

    model.geom("geom1").run();

    model.coordSystem("pml1").selection().set(new int[]{1, 2, 3, 4});
    model.coordSystem("pml1").set("ScalingType", "Cylindrical");

    model.param().set("wlMin", "1.5[um]");
    model.param().set("wlMax", "2.5[um]");
    model.param().set("wlCount", "21");

    model.physics("ewfd").feature().remove("sctr1");

    model.material("mat1").propertyGroup("RefractiveIndex").set("n", new String[]{"3.4764"});

    model.mesh("mesh1").automatic(false);
    model.mesh("mesh1").feature("ftri1").selection().geom("geom1", 2);
    model.mesh("mesh1").feature("ftri1").selection().set(new int[]{5});
    model.mesh("mesh1").feature("size").set("hmax", "1.55");
    model.mesh("mesh1").feature("size").set("hmin", "5.65E-7");
    model.mesh("mesh1").feature("size").set("hgrad", "1.2");
    model.mesh("mesh1").feature("size").set("hcurve", "0.25");
    model.mesh("mesh1").run("size");
    model.mesh("mesh1").run("size");
    model.mesh("mesh1").run();

    model.material("mat1").selection().set(new int[]{3, 5});
    model.material("mat2").selection()
         .set(new int[]{1, 2, 3, 4, 6, 7, 8, 9, 10, 11, 12, 13, 14, 15, 16, 17, 18, 19, 20, 21, 22, 23, 24, 25, 26, 27, 28, 29, 30, 31, 32, 33, 34, 35, 36, 37, 38, 39, 40, 41, 42, 43, 44, 45, 46, 47, 48, 49, 50, 51, 52, 53, 54, 55, 56, 57, 58, 59, 60, 61, 62, 63, 64, 65, 66, 67, 68, 69, 70, 71, 72, 73, 74, 75, 76, 77, 78, 79, 80, 81, 82, 83, 84, 85, 86, 87, 88, 89, 90, 91, 92, 93, 94, 95, 96, 97, 98, 99, 100, 101, 102, 103, 104});

    model.geom("geom1").feature("c1").set("r", "11.55");
    model.geom("geom1").run("c1");
    model.geom("geom1").runPre("fin");
    model.geom("geom1").feature("c1").set("r", "11.95");
    model.geom("geom1").run("c1");
    model.geom("geom1").runPre("fin");
    model.geom("geom1").run("c1");
    model.geom("geom1").runPre("fin");
    model.geom("geom1").run();

    model.mesh("mesh1").run();
    model.mesh("mesh1").create("map1", "Map");
    model.mesh("mesh1").feature("map1").create("dis1", "Distribution");
    model.mesh("mesh1").feature("map1").feature("dis1").set("numelem", "6");
    model.mesh("mesh1").feature("map1").feature("dis1").selection().set(new int[]{1, 2, 3, 4});
    model.mesh("mesh1").current("map1");
    model.mesh("mesh1").feature().remove("map1");
    model.mesh("mesh1").create("map1", "Map");
    model.mesh("mesh1").feature("map1").create("dis1", "Distribution");
    model.mesh("mesh1").feature("map1").feature("dis1").selection().set(new int[]{1, 2, 3, 4});
    model.mesh("mesh1").current("map1");
    model.mesh("mesh1").feature("size").set("hmax", "2");
    model.mesh("mesh1").run("size");
    model.mesh("mesh1").current("map1");
    model.mesh("mesh1").feature("size").set("hmax", "1.55");
    model.mesh("mesh1").feature("map1").feature("dis1").set("numelem", "6");
    model.mesh("mesh1").feature("ftri1").selection().set(new int[]{5});
    model.mesh("mesh1").feature("ftri1").selection().all();
    model.mesh("mesh1").feature("ftri1").selection()
         .set(new int[]{5, 6, 7, 8, 9, 10, 11, 12, 13, 14, 15, 16, 17, 18, 19, 20, 21, 22, 23, 24, 25, 26, 27, 28, 29, 30, 31, 32, 33, 34, 35, 36, 37, 38, 39, 40, 41, 42, 43, 44, 45, 46, 47, 48, 49, 50, 51, 52, 53, 54, 55, 56, 57, 58, 59, 60, 61, 62, 63, 64, 65, 66, 67, 68, 69, 70, 71, 72, 73, 74, 75, 76, 77, 78, 79, 80, 81, 82, 83, 84, 85, 86, 87, 88, 89, 90, 91, 92, 93, 94, 95, 96, 97, 98, 99, 100, 101, 102, 103, 104});
    model.mesh("mesh1").run("ftri1");
    model.mesh("mesh1").run("map1");
    model.mesh("mesh1").run();

    model.study("std1").feature("param").set("showdistribute", false);
    model.study("std1").feature("mode").set("neigs", "100");
    model.study("std1").feature("mode").set("shift", "3.4764");
    model.study("std1").feature("param").set("showdistribute", false);

    model.sol().remove("sol1");
    model.sol().remove("sol2");
    model.sol().remove("sol3");
    model.sol().remove("sol4");
    model.sol().remove("sol5");
    model.sol().remove("sol6");
    model.sol().remove("sol7");
    model.sol().remove("sol8");
    model.sol().remove("sol9");
    model.sol().remove("sol10");
    model.sol().remove("sol11");
    model.sol().remove("sol12");
    model.sol().remove("sol13");
    model.sol().remove("sol14");
    model.sol().remove("sol15");
    model.sol().remove("sol16");
    model.sol().remove("sol17");
    model.sol().remove("sol18");
    model.sol().remove("sol19");

    model.study("std1").feature("param").set("showdistribute", false);

    model.sol().create("sol1");
    model.sol("sol1").study("std1");

    model.study("std1").feature("mode").set("notlistsolnum", 1);
    model.study("std1").feature("mode").set("notsolnum", "1");
    model.study("std1").feature("mode").set("listsolnum", 1);
    model.study("std1").feature("mode").set("solnum", "1");

    model.sol("sol1").create("st1", "StudyStep");
    model.sol("sol1").feature("st1").set("study", "std1");
    model.sol("sol1").feature("st1").set("studystep", "mode");
    model.sol("sol1").create("v1", "Variables");
    model.sol("sol1").feature("v1").set("control", "mode");
    model.sol("sol1").create("e1", "Eigenvalue");
    model.sol("sol1").feature("e1").set("neigs", 6);
    model.sol("sol1").feature("e1").set("shift", "1");
    model.sol("sol1").feature("e1").set("control", "mode");
    model.sol("sol1").feature("e1").feature("aDef").set("complexfun", true);
    model.sol("sol1").attach("std1");

    model.batch("p1").detach();
    model.batch().create("p2", "Parametric");
    model.batch("p2").study("std1");
    model.batch("p2").create("so1", "Solutionseq");
    model.batch("p2").feature("so1").set("seq", "sol1");
    model.batch("p2").feature("so1").set("store", "on");
    model.batch("p2").feature("so1").set("clear", "on");
    model.batch("p2").feature("so1").set("psol", "none");
    model.batch("p2").set("pname", new String[]{"wl"});
    model.batch("p2").set("plistarr", new String[]{"range(wlMin,dWl,wlMax)"});
    model.batch("p2").set("sweeptype", "sparse");
    model.batch("p2").set("probesel", "all");
    model.batch("p2").set("probes", new String[]{});
    model.batch("p2").set("plot", "off");
    model.batch("p2").set("err", "on");
    model.batch("p2").attach("std1");
    model.batch("p2").set("control", "param");

    model.sol().create("sol2");
    model.sol("sol2").study("std1");
    model.sol("sol2").label("\u53c2\u6570\u5316\u89e3 1");

    model.batch("p2").feature("so1").set("psol", "sol2");

    model.result().create("pg1", "PlotGroup2D");
    model.result("pg1").label("\u7535\u573a (ewfd)");
    model.result("pg1").set("data", "dset2");
    model.result("pg1").set("oldanalysistype", "noneavailable");
    model.result("pg1").set("frametype", "spatial");
    model.result("pg1").set("data", "dset2");
    model.result("pg1").feature().create("surf1", "Surface");
    model.result("pg1").feature("surf1").set("oldanalysistype", "noneavailable");
    model.result("pg1").feature("surf1").set("data", "parent");

    model.batch("p2").run();

    model.result("pg1").run();

    model.label("4\u73af\uff08\u5b54\u95f4\u8ddd1.5\uff09.mph");

    model.result("pg1").run();

    model.param().set("wlp", "1.55");
    model.param().set("wl", "wlp*1[um]");

    model.geom("geom1").feature("c1").set("r", "11.75");
    model.geom("geom1").run("c1");
    model.geom("geom1").runPre("fin");
    model.geom("geom1").run();

    model.result("pg1").run();

    model.study("std1").feature("mode").set("neigs", "150");
    model.study("std1").feature("param").set("showdistribute", false);

    model.sol("sol1").study("std1");

    model.study("std1").feature("mode").set("notlistsolnum", 1);
    model.study("std1").feature("mode").set("notsolnum", "1");
    model.study("std1").feature("mode").set("listsolnum", 1);
    model.study("std1").feature("mode").set("solnum", "1");

    model.sol("sol1").feature().remove("e1");
    model.sol("sol1").feature().remove("v1");
    model.sol("sol1").feature().remove("st1");
    model.sol("sol1").create("st1", "StudyStep");
    model.sol("sol1").feature("st1").set("study", "std1");
    model.sol("sol1").feature("st1").set("studystep", "mode");
    model.sol("sol1").create("v1", "Variables");
    model.sol("sol1").feature("v1").set("control", "mode");
    model.sol("sol1").create("e1", "Eigenvalue");
    model.sol("sol1").feature("e1").set("neigs", 6);
    model.sol("sol1").feature("e1").set("shift", "1");
    model.sol("sol1").feature("e1").set("control", "mode");
    model.sol("sol1").feature("e1").feature("aDef").set("complexfun", true);
    model.sol("sol1").attach("std1");

    model.batch("p2").feature().remove("so1");
    model.batch("p2").create("so1", "Solutionseq");
    model.batch("p2").feature("so1").set("seq", "sol1");
    model.batch("p2").feature("so1").set("store", "on");
    model.batch("p2").feature("so1").set("clear", "on");
    model.batch("p2").feature("so1").set("psol", "sol2");
    model.batch("p2").set("pname", new String[]{"wl"});
    model.batch("p2").set("plistarr", new String[]{"range(wlMin,dWl,wlMax)"});
    model.batch("p2").set("sweeptype", "sparse");
    model.batch("p2").set("probesel", "all");
    model.batch("p2").set("probes", new String[]{});
    model.batch("p2").set("plot", "off");
    model.batch("p2").set("err", "on");
    model.batch("p2").attach("std1");
    model.batch("p2").set("control", "param");

    model.result().create("pg2", "PlotGroup2D");
    model.result("pg2").label("\u7535\u573a (ewfd) 1");
    model.result("pg2").set("oldanalysistype", "noneavailable");
    model.result("pg2").set("solvertype", "none");
    model.result("pg2").set("showlooplevel", new String[]{"off", "off", "off"});
    model.result("pg2").set("frametype", "spatial");
    model.result("pg2").set("data", "dset1");
    model.result("pg2").feature().create("surf1", "Surface");
    model.result("pg2").feature("surf1").set("oldanalysistype", "noneavailable");
    model.result("pg2").feature("surf1").set("solvertype", "none");
    model.result("pg2").feature("surf1").set("data", "parent");

    model.batch("p2").run();

    model.result("pg1").run();

    model.label("4\u73af\uff08\u5b54\u95f4\u8ddd1.5\uff09.mph");

    model.result("pg1").run();

    model.param().set("wlMin", "1.2[um]");
    model.param().set("wlMax", "2.4[um]");
    model.param().set("wlCount", "17");

    model.study("std1").feature("param").set("showdistribute", false);

    model.sol("sol1").study("std1");

    model.study("std1").feature("mode").set("notlistsolnum", 1);
    model.study("std1").feature("mode").set("notsolnum", "1");
    model.study("std1").feature("mode").set("listsolnum", 1);
    model.study("std1").feature("mode").set("solnum", "1");

    model.sol("sol1").feature().remove("e1");
    model.sol("sol1").feature().remove("v1");
    model.sol("sol1").feature().remove("st1");
    model.sol("sol1").create("st1", "StudyStep");
    model.sol("sol1").feature("st1").set("study", "std1");
    model.sol("sol1").feature("st1").set("studystep", "mode");
    model.sol("sol1").create("v1", "Variables");
    model.sol("sol1").feature("v1").set("control", "mode");
    model.sol("sol1").create("e1", "Eigenvalue");
    model.sol("sol1").feature("e1").set("neigs", 6);
    model.sol("sol1").feature("e1").set("shift", "1");
    model.sol("sol1").feature("e1").set("control", "mode");
    model.sol("sol1").feature("e1").feature("aDef").set("complexfun", true);
    model.sol("sol1").attach("std1");

    model.batch("p2").run();

    model.result("pg1").run();

    model.study("std1").feature("param").set("showdistribute", false);

    model.result("pg1").run();
    model.result("pg2").run();

    model.study("std1").feature("param").set("showdistribute", false);

    model.result("pg2").run();
    model.result("pg2").set("data", "dset2");
    model.result("pg2").set("looplevel", new String[]{"31", "1"});
    model.result("pg2").run();
    model.result("pg2").set("looplevel", new String[]{"37", "1"});
    model.result("pg2").run();
    model.result("pg2").set("looplevel", new String[]{"39", "1"});
    model.result("pg2").run();
    model.result("pg2").set("looplevel", new String[]{"52", "1"});
    model.result("pg2").run();
    model.result("pg2").set("looplevel", new String[]{"60", "1"});
    model.result("pg2").run();
    model.result("pg2").set("looplevel", new String[]{"79", "1"});
    model.result("pg2").run();
    model.result("pg2").run();
    model.result("pg2").feature("surf1").set("expr", "ewfd.Ez");
    model.result("pg2").run();
    model.result("pg2").feature("surf1").set("data", "dset2");
    model.result("pg2").feature("surf1").set("looplevel", new String[]{"111", "1"});
    model.result("pg2").run();
    model.result("pg2").feature("surf1").set("looplevel", new String[]{"110", "1"});
    model.result("pg2").run();
    model.result("pg2").feature("surf1").set("looplevel", new String[]{"108", "1"});
    model.result("pg2").run();
    model.result("pg2").feature("surf1").set("looplevel", new String[]{"106", "1"});
    model.result("pg2").run();
    model.result("pg2").feature("surf1").set("looplevel", new String[]{"105", "1"});
    model.result("pg2").run();
    model.result("pg2").feature("surf1").set("looplevel", new String[]{"106", "1"});
    model.result("pg2").run();
    model.result("pg2").feature("surf1").set("looplevel", new String[]{"104", "1"});
    model.result("pg2").run();
    model.result("pg2").feature("surf1").set("looplevel", new String[]{"103", "1"});
    model.result("pg2").run();
    model.result("pg2").feature("surf1").set("looplevel", new String[]{"100", "1"});
    model.result("pg2").run();
    model.result("pg2").feature("surf1").set("looplevel", new String[]{"98", "1"});
    model.result("pg2").run();
    model.result("pg2").feature("surf1").set("looplevel", new String[]{"96", "1"});
    model.result("pg2").run();
    model.result("pg2").feature("surf1").set("looplevel", new String[]{"95", "1"});
    model.result("pg2").run();
    model.result("pg2").feature("surf1").set("looplevel", new String[]{"92", "1"});
    model.result("pg2").run();
    model.result("pg2").feature("surf1").set("looplevel", new String[]{"90", "1"});
    model.result("pg2").run();
    model.result("pg2").feature("surf1").set("looplevel", new String[]{"88", "1"});
    model.result("pg2").run();
    model.result("pg2").feature("surf1").set("looplevel", new String[]{"86", "1"});
    model.result("pg2").run();
    model.result("pg2").feature("surf1").set("looplevel", new String[]{"84", "1"});
    model.result("pg2").run();
    model.result("pg2").feature("surf1").set("looplevel", new String[]{"82", "1"});
    model.result("pg2").run();
    model.result("pg2").feature("surf1").set("looplevel", new String[]{"81", "1"});
    model.result("pg2").run();
    model.result("pg2").feature("surf1").set("looplevel", new String[]{"79", "1"});
    model.result("pg2").run();
    model.result("pg2").feature("surf1").set("looplevel", new String[]{"79", "2"});
    model.result("pg2").run();
    model.result("pg2").feature("surf1").set("looplevel", new String[]{"80", "3"});
    model.result("pg2").run();
    model.result("pg2").feature("surf1").set("looplevel", new String[]{"81", "3"});
    model.result("pg2").run();
    model.result("pg2").feature("surf1").set("looplevel", new String[]{"82", "3"});
    model.result("pg2").run();
    model.result("pg2").feature("surf1").set("looplevel", new String[]{"81", "3"});
    model.result("pg2").run();
    model.result("pg2").feature("surf1").set("looplevel", new String[]{"82", "3"});
    model.result("pg2").run();
    model.result("pg2").feature("surf1").set("looplevel", new String[]{"84", "3"});
    model.result("pg2").run();
    model.result("pg2").feature("surf1").set("looplevel", new String[]{"86", "3"});
    model.result("pg2").run();
    model.result("pg2").feature("surf1").set("looplevel", new String[]{"82", "3"});
    model.result("pg2").run();
    model.result("pg2").feature("surf1").set("looplevel", new String[]{"81", "3"});
    model.result("pg2").run();
    model.result("pg2").feature("surf1").set("looplevel", new String[]{"31", "3"});
    model.result("pg2").run();
    model.result("pg2").feature("surf1").set("looplevel", new String[]{"34", "3"});
    model.result("pg2").run();
    model.result("pg2").feature("surf1").set("looplevel", new String[]{"37", "3"});
    model.result("pg2").run();
    model.result("pg2").feature("surf1").set("looplevel", new String[]{"40", "3"});
    model.result("pg2").run();
    model.result("pg2").feature("surf1").set("looplevel", new String[]{"42", "3"});
    model.result("pg2").run();
    model.result("pg2").feature("surf1").set("looplevel", new String[]{"43", "3"});
    model.result("pg2").run();
    model.result("pg2").feature("surf1").set("looplevel", new String[]{"47", "3"});
    model.result("pg2").run();
    model.result("pg2").feature("surf1").set("looplevel", new String[]{"48", "3"});
    model.result("pg2").run();
    model.result("pg2").feature("surf1").set("looplevel", new String[]{"52", "3"});
    model.result("pg2").run();
    model.result("pg2").feature("surf1").set("looplevel", new String[]{"55", "3"});
    model.result("pg2").run();
    model.result("pg2").feature("surf1").set("looplevel", new String[]{"59", "3"});
    model.result("pg2").run();
    model.result("pg2").feature("surf1").set("looplevel", new String[]{"63", "3"});
    model.result("pg2").run();
    model.result("pg2").feature("surf1").set("looplevel", new String[]{"57", "3"});
    model.result("pg2").run();
    model.result("pg2").feature("surf1").set("looplevel", new String[]{"51", "3"});
    model.result("pg2").run();
    model.result("pg2").run();
    model.result("pg2").run();
    model.result("pg2").feature("surf1").set("looplevel", new String[]{"47", "3"});
    model.result("pg2").run();
    model.result("pg2").run();
    model.result("pg2").run();
    model.result("pg2").feature("surf1").set("looplevel", new String[]{"65", "3"});
    model.result("pg2").run();
    model.result("pg2").feature("surf1").set("looplevel", new String[]{"86", "3"});
    model.result("pg2").run();
    model.result("pg2").feature("surf1").set("looplevel", new String[]{"82", "3"});
    model.result("pg2").run();
    model.result("pg2").feature("surf1").set("looplevel", new String[]{"74", "3"});
    model.result("pg2").run();
    model.result("pg2").feature("surf1").set("looplevel", new String[]{"70", "3"});
    model.result("pg2").run();
    model.result("pg2").feature("surf1").set("looplevel", new String[]{"66", "3"});
    model.result("pg2").run();
    model.result("pg2").feature("surf1").set("looplevel", new String[]{"63", "3"});
    model.result("pg2").run();
    model.result("pg2").run();

    model.label("4\u73af\uff08\u5b54\u95f4\u8ddd1.5\uff09.mph");

    model.result("pg2").run();
    model.result("pg2").run();
    model.result("pg2").run();
    model.result("pg1").run();
    model.result("pg2").run();
    model.result("pg2").run();
    model.result("pg1").run();
    model.result("pg1").run();
    model.result("pg1").feature("surf1").set("data", "dset2");
    model.result("pg1").run();
    model.result("pg1").run();
    model.result("pg2").run();
    model.result("pg2").feature("surf1").set("looplevel", new String[]{"38", "1"});
    model.result("pg2").run();
    model.result("pg2").feature("surf1").set("looplevel", new String[]{"39", "1"});
    model.result("pg2").run();
    model.result("pg2").feature("surf1").set("looplevel", new String[]{"40", "1"});
    model.result("pg2").run();
    model.result("pg2").feature("surf1").set("looplevel", new String[]{"44", "1"});
    model.result("pg2").run();
    model.result("pg2").feature("surf1").set("looplevel", new String[]{"48", "1"});
    model.result("pg2").run();
    model.result("pg2").feature("surf1").set("looplevel", new String[]{"52", "1"});
    model.result("pg2").run();
    model.result("pg2").feature("surf1").set("looplevel", new String[]{"60", "1"});
    model.result("pg2").run();
    model.result("pg2").feature("surf1").set("looplevel", new String[]{"65", "1"});
    model.result("pg2").run();
    model.result("pg2").feature("surf1").set("looplevel", new String[]{"82", "1"});
    model.result("pg2").run();
    model.result("pg2").feature("surf1").set("looplevel", new String[]{"37", "1"});
    model.result("pg2").run();
    model.result("pg2").feature("surf1").set("looplevel", new String[]{"40", "1"});
    model.result("pg2").run();
    model.result("pg2").feature("surf1").set("looplevel", new String[]{"44", "1"});
    model.result("pg2").run();
    model.result("pg2").feature("surf1").set("looplevel", new String[]{"48", "1"});
    model.result("pg2").run();
    model.result("pg2").feature("surf1").set("looplevel", new String[]{"56", "1"});
    model.result("pg2").run();
    model.result("pg2").feature("surf1").set("looplevel", new String[]{"65", "1"});
    model.result("pg2").run();
    model.result("pg2").feature("surf1").set("looplevel", new String[]{"69", "1"});
    model.result("pg2").run();
    model.result("pg2").feature("surf1").set("looplevel", new String[]{"71", "1"});
    model.result("pg2").run();
    model.result("pg2").feature("surf1").set("looplevel", new String[]{"74", "1"});
    model.result("pg2").run();
    model.result("pg2").feature("surf1").set("looplevel", new String[]{"79", "1"});
    model.result("pg2").run();
    model.result("pg2").feature("surf1").set("looplevel", new String[]{"79", "2"});
    model.result("pg2").run();
    model.result("pg2").feature("surf1").set("looplevel", new String[]{"81", "2"});
    model.result("pg2").run();
    model.result("pg2").feature("surf1").set("looplevel", new String[]{"82", "2"});
    model.result("pg2").run();
    model.result("pg2").feature("surf1").set("looplevel", new String[]{"80", "2"});
    model.result("pg2").run();
    model.result("pg2").run();
    model.result("pg2").feature("surf1").set("looplevel", new String[]{"80", "3"});
    model.result("pg2").run();
    model.result("pg2").feature("surf1").set("looplevel", new String[]{"82", "3"});
    model.result("pg2").run();
    model.result("pg2").feature("surf1").set("looplevel", new String[]{"81", "3"});
    model.result("pg2").run();
    model.result("pg2").feature("surf1").set("looplevel", new String[]{"82", "3"});
    model.result("pg2").run();
    model.result("pg2").feature("surf1").set("looplevel", new String[]{"65", "3"});
    model.result("pg2").run();
    model.result("pg2").feature("surf1").set("looplevel", new String[]{"31", "3"});
    model.result("pg2").run();
    model.result("pg2").feature("surf1").set("looplevel", new String[]{"37", "3"});
    model.result("pg2").run();
    model.result("pg2").feature("surf1").set("looplevel", new String[]{"38", "3"});
    model.result("pg2").run();
    model.result("pg2").feature("surf1").set("looplevel", new String[]{"40", "3"});
    model.result("pg2").run();
    model.result("pg2").feature("surf1").set("looplevel", new String[]{"47", "3"});
    model.result("pg2").run();
    model.result("pg2").feature("surf1").set("looplevel", new String[]{"49", "3"});
    model.result("pg2").run();
    model.result("pg2").feature("surf1").set("looplevel", new String[]{"51", "3"});
    model.result("pg2").run();
    model.result("pg2").feature("surf1").set("looplevel", new String[]{"52", "3"});
    model.result("pg2").run();
    model.result("pg2").run();
    model.result("pg2").feature("surf1").set("looplevel", new String[]{"55", "3"});
    model.result("pg2").run();
    model.result("pg2").feature("surf1").set("looplevel", new String[]{"59", "3"});
    model.result("pg2").run();
    model.result("pg2").feature("surf1").set("looplevel", new String[]{"63", "3"});
    model.result("pg2").run();
    model.result("pg2").feature("surf1").set("looplevel", new String[]{"64", "3"});
    model.result("pg2").run();
    model.result("pg2").feature("surf1").set("looplevel", new String[]{"69", "3"});
    model.result("pg2").run();
    model.result("pg2").feature("surf1").set("looplevel", new String[]{"81", "3"});
    model.result("pg2").run();
    model.result("pg2").feature("surf1").set("looplevel", new String[]{"82", "3"});
    model.result("pg2").run();
    model.result("pg2").feature("surf1").set("looplevel", new String[]{"106", "3"});
    model.result("pg2").run();
    model.result("pg2").feature("surf1").set("looplevel", new String[]{"47", "4"});
    model.result("pg2").run();
    model.result("pg2").feature("surf1").set("looplevel", new String[]{"31", "4"});
    model.result("pg2").run();
    model.result("pg2").feature("surf1").set("looplevel", new String[]{"40", "4"});
    model.result("pg2").run();
    model.result("pg2").feature("surf1").set("looplevel", new String[]{"42", "4"});
    model.result("pg2").run();
    model.result("pg2").feature("surf1").set("looplevel", new String[]{"47", "4"});
    model.result("pg2").run();
    model.result("pg2").feature("surf1").set("looplevel", new String[]{"57", "4"});
    model.result("pg2").run();
    model.result("pg2").feature("surf1").set("looplevel", new String[]{"63", "3"});
    model.result("pg2").run();
    model.result("pg2").feature("surf1").set("looplevel", new String[]{"63", "4"});
    model.result("pg2").run();
    model.result("pg2").feature("surf1").set("looplevel", new String[]{"65", "4"});
    model.result("pg2").run();
    model.result("pg2").feature("surf1").set("looplevel", new String[]{"67", "4"});
    model.result("pg2").run();
    model.result("pg2").feature("surf1").set("looplevel", new String[]{"69", "4"});
    model.result("pg2").run();
    model.result("pg2").feature("surf1").set("looplevel", new String[]{"73", "4"});
    model.result("pg2").run();
    model.result("pg2").feature("surf1").set("looplevel", new String[]{"79", "4"});
    model.result("pg2").run();
    model.result("pg2").feature("surf1").set("looplevel", new String[]{"81", "4"});
    model.result("pg2").run();
    model.result("pg2").feature("surf1").set("looplevel", new String[]{"82", "4"});
    model.result("pg2").run();
    model.result("pg2").feature("surf1").set("looplevel", new String[]{"40", "4"});
    model.result("pg2").run();
    model.result("pg2").feature("surf1").set("looplevel", new String[]{"34", "4"});
    model.result("pg2").run();
    model.result("pg2").feature("surf1").set("looplevel", new String[]{"35", "4"});
    model.result("pg2").run();
    model.result("pg2").feature("surf1").set("looplevel", new String[]{"36", "4"});
    model.result("pg2").run();
    model.result("pg2").feature("surf1").set("looplevel", new String[]{"38", "4"});
    model.result("pg2").run();
    model.result("pg2").feature("surf1").set("looplevel", new String[]{"40", "4"});
    model.result("pg2").run();
    model.result("pg2").feature("surf1").set("looplevel", new String[]{"42", "4"});
    model.result("pg2").run();
    model.result("pg2").feature("surf1").set("looplevel", new String[]{"43", "4"});
    model.result("pg2").run();
    model.result("pg2").feature("surf1").set("looplevel", new String[]{"45", "4"});
    model.result("pg2").run();
    model.result("pg2").feature("surf1").set("looplevel", new String[]{"47", "4"});
    model.result("pg2").run();
    model.result("pg2").feature("surf1").set("looplevel", new String[]{"51", "4"});
    model.result("pg2").run();
    model.result("pg2").feature("surf1").set("looplevel", new String[]{"52", "4"});
    model.result("pg2").run();
    model.result("pg2").feature("surf1").set("looplevel", new String[]{"53", "4"});
    model.result("pg2").run();
    model.result("pg2").feature("surf1").set("looplevel", new String[]{"54", "4"});
    model.result("pg2").run();
    model.result("pg2").feature("surf1").set("looplevel", new String[]{"51", "4"});
    model.result("pg2").run();
    model.result("pg2").feature("surf1").set("looplevel", new String[]{"51", "5"});
    model.result("pg2").run();
    model.result().dataset().create("join1", "Join");
    model.result().dataset("join1").set("data", "dset2");
    model.result().dataset("join1").set("solutions", "one");
    model.result().dataset("join1").set("outersolnum", "5");
    model.result().dataset("join1").set("solnum", "90");
    model.result().dataset("join1").set("data2", "dset2");
    model.result().dataset("join1").set("solutions2", "one");
    model.result().dataset("join1").set("outersolnum2", "5");
    model.result().dataset("join1").set("solnum2", "91");
    model.result().dataset("join1").set("method", "explicit");
    model.result("pg1").run();
    model.result("pg2").run();
    model.result().create("pg3", "PlotGroup2D");
    model.result("pg3").run();
    model.result("pg3").create("surf1", "Surface");
    model.result("pg3").feature("surf1").set("data", "join1");
    model.result("pg3").feature("surf1").set("expr", "arg(data1(ewfd.Ex)+i*data2(ewfd.Ex))");
    model.result("pg3").run();
    model.result("pg2").run();
    model.result("pg2").feature("surf1").set("looplevel", new String[]{"51", "4"});
    model.result("pg2").run();
    model.result("pg2").feature("surf1").set("looplevel", new String[]{"51", "5"});
    model.result("pg2").run();
    model.result("pg2").feature("surf1").set("looplevel", new String[]{"53", "5"});
    model.result("pg2").run();
    model.result("pg2").feature("surf1").set("looplevel", new String[]{"54", "5"});
    model.result("pg2").run();
    model.result("pg2").feature("surf1").set("looplevel", new String[]{"38", "5"});
    model.result("pg2").run();
    model.result("pg2").feature("surf1").set("looplevel", new String[]{"39", "5"});
    model.result("pg2").run();
    model.result("pg2").feature("surf1").set("looplevel", new String[]{"38", "6"});
    model.result("pg2").run();
    model.result("pg2").feature("surf1").set("looplevel", new String[]{"42", "6"});
    model.result("pg2").run();
    model.result("pg2").feature("surf1").set("looplevel", new String[]{"47", "6"});
    model.result("pg2").run();
    model.result("pg2").feature("surf1").set("looplevel", new String[]{"49", "6"});
    model.result("pg2").run();
    model.result("pg2").feature("surf1").set("looplevel", new String[]{"53", "6"});
    model.result("pg2").run();
    model.result("pg2").feature("surf1").set("looplevel", new String[]{"55", "6"});
    model.result("pg2").run();
    model.result("pg2").feature("surf1").set("looplevel", new String[]{"56", "6"});
    model.result("pg2").run();
    model.result("pg2").feature("surf1").set("looplevel", new String[]{"57", "6"});
    model.result("pg2").run();
    model.result("pg2").feature("surf1").set("looplevel", new String[]{"58", "6"});

    return model;
  }

  public static Model run3(Model model) {
    model.result("pg2").run();
    model.result("pg2").feature("surf1").set("looplevel", new String[]{"59", "6"});
    model.result("pg2").run();
    model.result("pg2").feature("surf1").set("looplevel", new String[]{"60", "6"});
    model.result("pg2").run();
    model.result("pg2").feature("surf1").set("looplevel", new String[]{"62", "6"});
    model.result("pg2").run();
    model.result("pg2").feature("surf1").set("looplevel", new String[]{"63", "6"});
    model.result("pg2").run();
    model.result("pg2").feature("surf1").set("looplevel", new String[]{"68", "6"});
    model.result("pg2").run();
    model.result("pg2").feature("surf1").set("looplevel", new String[]{"69", "6"});
    model.result("pg2").run();
    model.result("pg2").feature("surf1").set("looplevel", new String[]{"70", "6"});
    model.result("pg2").run();
    model.result("pg2").feature("surf1").set("looplevel", new String[]{"76", "6"});
    model.result("pg2").run();
    model.result("pg2").run();
    model.result("pg2").run();
    model.result("pg2").feature("surf1").set("looplevel", new String[]{"77", "6"});
    model.result("pg2").run();
    model.result("pg2").feature("surf1").set("looplevel", new String[]{"79", "6"});
    model.result("pg2").run();
    model.result("pg2").run();
    model.result("pg2").run();
    model.result("pg2").feature("surf1").set("looplevel", new String[]{"80", "6"});
    model.result("pg2").run();
    model.result("pg2").feature("surf1").set("looplevel", new String[]{"31", "6"});
    model.result("pg2").run();
    model.result("pg2").feature("surf1").set("looplevel", new String[]{"32", "6"});
    model.result("pg2").run();
    model.result("pg2").feature("surf1").set("looplevel", new String[]{"34", "6"});
    model.result("pg2").run();
    model.result("pg2").feature("surf1").set("looplevel", new String[]{"36", "6"});
    model.result("pg2").run();
    model.result("pg2").feature("surf1").set("looplevel", new String[]{"79", "6"});
    model.result("pg2").run();
    model.result("pg2").feature("surf1").set("looplevel", new String[]{"80", "6"});
    model.result("pg2").run();
    model.result("pg2").feature("surf1").set("looplevel", new String[]{"78", "6"});
    model.result("pg2").run();
    model.result("pg2").feature("surf1").set("looplevel", new String[]{"77", "6"});
    model.result("pg2").run();
    model.result("pg2").feature("surf1").set("looplevel", new String[]{"76", "6"});
    model.result("pg2").run();
    model.result("pg2").feature("surf1").set("looplevel", new String[]{"70", "6"});
    model.result("pg2").run();
    model.result("pg2").feature("surf1").set("looplevel", new String[]{"37", "6"});
    model.result("pg2").run();
    model.result("pg2").feature("surf1").set("looplevel", new String[]{"37", "7"});
    model.result("pg2").run();
    model.result("pg2").feature("surf1").set("looplevel", new String[]{"34", "7"});
    model.result("pg2").run();
    model.result("pg2").feature("surf1").set("looplevel", new String[]{"35", "7"});
    model.result("pg2").run();
    model.result("pg2").feature("surf1").set("looplevel", new String[]{"43", "7"});
    model.result("pg2").run();
    model.result("pg2").feature("surf1").set("looplevel", new String[]{"42", "7"});
    model.result("pg2").run();
    model.result("pg2").feature("surf1").set("looplevel", new String[]{"45", "7"});
    model.result("pg2").run();
    model.result("pg2").feature("surf1").set("looplevel", new String[]{"49", "7"});
    model.result("pg2").run();
    model.result("pg2").feature("surf1").set("looplevel", new String[]{"50", "7"});
    model.result("pg2").run();
    model.result("pg2").feature("surf1").set("looplevel", new String[]{"51", "7"});
    model.result("pg2").run();
    model.result("pg2").feature("surf1").set("looplevel", new String[]{"52", "7"});
    model.result("pg2").run();
    model.result("pg2").feature("surf1").set("looplevel", new String[]{"54", "7"});
    model.result("pg2").run();
    model.result("pg2").feature("surf1").set("looplevel", new String[]{"56", "7"});
    model.result("pg2").run();
    model.result("pg2").feature("surf1").set("looplevel", new String[]{"58", "7"});
    model.result("pg2").run();
    model.result("pg2").feature("surf1").set("looplevel", new String[]{"59", "7"});
    model.result("pg2").run();
    model.result("pg2").feature("surf1").set("looplevel", new String[]{"60", "7"});
    model.result("pg2").run();
    model.result("pg2").feature("surf1").set("looplevel", new String[]{"62", "7"});
    model.result("pg2").run();
    model.result("pg2").feature("surf1").set("looplevel", new String[]{"64", "7"});
    model.result("pg2").run();
    model.result("pg2").feature("surf1").set("looplevel", new String[]{"66", "7"});
    model.result("pg2").run();
    model.result("pg2").feature("surf1").set("looplevel", new String[]{"68", "7"});
    model.result("pg2").run();
    model.result("pg2").feature("surf1").set("looplevel", new String[]{"70", "7"});
    model.result("pg2").run();
    model.result("pg2").feature("surf1").set("looplevel", new String[]{"72", "7"});
    model.result("pg2").run();
    model.result("pg2").feature("surf1").set("looplevel", new String[]{"77", "7"});
    model.result("pg2").run();
    model.result("pg2").feature("surf1").set("looplevel", new String[]{"78", "7"});
    model.result("pg2").run();
    model.result("pg2").feature("surf1").set("looplevel", new String[]{"80", "7"});
    model.result("pg2").run();
    model.result("pg2").feature("surf1").set("looplevel", new String[]{"50", "7"});
    model.result("pg2").run();
    model.result("pg2").feature("surf1").set("looplevel", new String[]{"31", "7"});
    model.result("pg2").run();
    model.result("pg2").feature("surf1").set("looplevel", new String[]{"32", "7"});
    model.result("pg2").run();
    model.result("pg2").feature("surf1").set("looplevel", new String[]{"33", "7"});
    model.result("pg2").run();
    model.result("pg2").feature("surf1").set("looplevel", new String[]{"34", "7"});
    model.result("pg2").run();
    model.result("pg2").feature("surf1").set("looplevel", new String[]{"35", "7"});
    model.result("pg2").run();
    model.result("pg2").feature("surf1").set("looplevel", new String[]{"36", "7"});
    model.result("pg2").run();
    model.result("pg2").feature("surf1").set("looplevel", new String[]{"37", "7"});
    model.result("pg2").run();
    model.result("pg2").feature("surf1").set("looplevel", new String[]{"38", "7"});
    model.result("pg2").run();
    model.result("pg2").feature("surf1").set("looplevel", new String[]{"40", "7"});
    model.result("pg2").run();
    model.result("pg2").feature("surf1").set("looplevel", new String[]{"42", "7"});
    model.result("pg2").run();
    model.result("pg2").feature("surf1").set("looplevel", new String[]{"43", "7"});
    model.result("pg2").run();
    model.result("pg2").feature("surf1").set("looplevel", new String[]{"44", "7"});
    model.result("pg2").run();
    model.result("pg2").feature("surf1").set("looplevel", new String[]{"45", "7"});
    model.result("pg2").run();
    model.result("pg2").feature("surf1").set("looplevel", new String[]{"46", "7"});
    model.result("pg2").run();
    model.result("pg2").feature("surf1").set("looplevel", new String[]{"47", "7"});
    model.result("pg2").run();
    model.result("pg2").feature("surf1").set("looplevel", new String[]{"48", "7"});
    model.result("pg2").run();
    model.result("pg2").feature("surf1").set("looplevel", new String[]{"49", "7"});
    model.result("pg2").run();
    model.result("pg2").feature("surf1").set("looplevel", new String[]{"50", "7"});
    model.result("pg2").run();
    model.result("pg2").feature("surf1").set("looplevel", new String[]{"51", "7"});
    model.result("pg2").run();
    model.result("pg2").feature("surf1").set("looplevel", new String[]{"52", "7"});
    model.result("pg2").run();
    model.result("pg2").feature("surf1").set("looplevel", new String[]{"53", "7"});
    model.result("pg2").run();
    model.result("pg2").feature("surf1").set("looplevel", new String[]{"54", "7"});
    model.result("pg2").run();
    model.result("pg2").feature("surf1").set("looplevel", new String[]{"55", "7"});
    model.result("pg2").run();
    model.result("pg2").feature("surf1").set("looplevel", new String[]{"56", "7"});
    model.result("pg2").run();
    model.result("pg2").feature("surf1").set("looplevel", new String[]{"57", "7"});
    model.result("pg2").run();
    model.result("pg2").feature("surf1").set("looplevel", new String[]{"58", "7"});
    model.result("pg2").run();
    model.result("pg2").feature("surf1").set("looplevel", new String[]{"59", "7"});
    model.result("pg2").run();
    model.result("pg2").feature("surf1").set("looplevel", new String[]{"61", "7"});
    model.result("pg2").run();
    model.result("pg2").feature("surf1").set("looplevel", new String[]{"62", "7"});
    model.result("pg2").run();
    model.result("pg2").feature("surf1").set("looplevel", new String[]{"65", "7"});
    model.result("pg2").run();
    model.result("pg2").feature("surf1").set("looplevel", new String[]{"66", "7"});
    model.result("pg2").run();
    model.result("pg2").feature("surf1").set("looplevel", new String[]{"68", "7"});
    model.result("pg2").run();
    model.result("pg2").feature("surf1").set("looplevel", new String[]{"70", "7"});
    model.result("pg2").run();
    model.result("pg2").feature("surf1").set("looplevel", new String[]{"72", "7"});
    model.result("pg2").run();
    model.result("pg2").feature("surf1").set("looplevel", new String[]{"74", "7"});
    model.result("pg2").run();
    model.result("pg2").feature("surf1").set("looplevel", new String[]{"76", "7"});
    model.result("pg2").run();
    model.result("pg2").feature("surf1").set("looplevel", new String[]{"77", "7"});
    model.result("pg2").run();
    model.result("pg2").feature("surf1").set("looplevel", new String[]{"78", "7"});
    model.result("pg2").run();
    model.result("pg2").feature("surf1").set("looplevel", new String[]{"79", "7"});
    model.result("pg2").run();
    model.result("pg2").feature("surf1").set("looplevel", new String[]{"80", "7"});
    model.result("pg2").run();
    model.result("pg2").feature("surf1").set("looplevel", new String[]{"53", "7"});
    model.result("pg2").run();
    model.result("pg2").feature("surf1").set("looplevel", new String[]{"55", "7"});
    model.result("pg2").run();
    model.result("pg2").feature("surf1").set("looplevel", new String[]{"57", "7"});
    model.result("pg2").run();
    model.result("pg2").feature("surf1").set("looplevel", new String[]{"58", "7"});
    model.result("pg2").run();
    model.result("pg2").feature("surf1").set("looplevel", new String[]{"59", "7"});
    model.result("pg2").run();
    model.result("pg2").feature("surf1").set("looplevel", new String[]{"61", "7"});
    model.result("pg2").run();
    model.result("pg2").feature("surf1").set("looplevel", new String[]{"63", "7"});
    model.result("pg2").run();
    model.result("pg2").feature("surf1").set("looplevel", new String[]{"31", "7"});
    model.result("pg2").run();
    model.result("pg2").feature("surf1").set("looplevel", new String[]{"32", "7"});
    model.result("pg2").run();
    model.result("pg2").feature("surf1").set("looplevel", new String[]{"33", "7"});
    model.result("pg2").run();
    model.result("pg2").feature("surf1").set("looplevel", new String[]{"34", "7"});
    model.result("pg2").run();
    model.result("pg2").feature("surf1").set("looplevel", new String[]{"35", "7"});
    model.result("pg2").run();
    model.result("pg2").feature("surf1").set("looplevel", new String[]{"36", "7"});
    model.result("pg2").run();
    model.result("pg2").feature("surf1").set("looplevel", new String[]{"37", "7"});
    model.result("pg2").run();
    model.result("pg2").feature("surf1").set("looplevel", new String[]{"38", "7"});
    model.result("pg2").run();
    model.result("pg2").feature("surf1").set("looplevel", new String[]{"39", "7"});
    model.result("pg2").run();
    model.result("pg2").feature("surf1").set("looplevel", new String[]{"40", "7"});
    model.result("pg2").run();
    model.result("pg2").feature("surf1").set("looplevel", new String[]{"41", "7"});
    model.result("pg2").run();
    model.result("pg2").feature("surf1").set("looplevel", new String[]{"42", "7"});
    model.result("pg2").run();
    model.result("pg2").feature("surf1").set("looplevel", new String[]{"43", "7"});
    model.result("pg2").run();
    model.result("pg2").feature("surf1").set("looplevel", new String[]{"45", "7"});
    model.result("pg2").run();
    model.result("pg2").feature("surf1").set("looplevel", new String[]{"46", "7"});
    model.result("pg2").run();
    model.result("pg2").feature("surf1").set("looplevel", new String[]{"47", "7"});
    model.result("pg2").run();
    model.result("pg2").feature("surf1").set("looplevel", new String[]{"48", "7"});
    model.result("pg2").run();
    model.result("pg2").feature("surf1").set("looplevel", new String[]{"49", "7"});
    model.result("pg2").run();
    model.result("pg2").feature("surf1").set("looplevel", new String[]{"50", "7"});
    model.result("pg2").run();
    model.result("pg2").feature("surf1").set("looplevel", new String[]{"51", "7"});
    model.result("pg2").run();
    model.result("pg2").feature("surf1").set("looplevel", new String[]{"52", "7"});
    model.result("pg2").run();
    model.result("pg2").feature("surf1").set("looplevel", new String[]{"53", "7"});
    model.result("pg2").run();
    model.result("pg2").feature("surf1").set("looplevel", new String[]{"54", "7"});
    model.result("pg2").run();
    model.result("pg2").feature("surf1").set("looplevel", new String[]{"55", "7"});
    model.result("pg2").run();
    model.result("pg2").feature("surf1").set("looplevel", new String[]{"56", "7"});
    model.result("pg2").run();
    model.result("pg2").feature("surf1").set("looplevel", new String[]{"57", "7"});
    model.result("pg2").run();
    model.result("pg2").feature("surf1").set("looplevel", new String[]{"58", "7"});
    model.result("pg2").run();
    model.result("pg2").feature("surf1").set("looplevel", new String[]{"59", "7"});
    model.result("pg2").run();
    model.result("pg2").feature("surf1").set("looplevel", new String[]{"60", "7"});
    model.result("pg2").run();
    model.result("pg2").feature("surf1").set("looplevel", new String[]{"61", "7"});
    model.result("pg2").run();
    model.result("pg2").feature("surf1").set("looplevel", new String[]{"62", "7"});
    model.result("pg2").run();
    model.result("pg2").feature("surf1").set("looplevel", new String[]{"63", "7"});
    model.result("pg2").run();
    model.result("pg2").feature("surf1").set("looplevel", new String[]{"64", "7"});
    model.result("pg2").run();
    model.result("pg2").feature("surf1").set("looplevel", new String[]{"65", "7"});
    model.result("pg2").run();
    model.result("pg2").feature("surf1").set("looplevel", new String[]{"66", "7"});
    model.result("pg2").run();
    model.result("pg2").feature("surf1").set("looplevel", new String[]{"67", "7"});
    model.result("pg2").run();
    model.result("pg2").feature("surf1").set("looplevel", new String[]{"68", "7"});
    model.result("pg2").run();
    model.result("pg2").feature("surf1").set("looplevel", new String[]{"69", "7"});
    model.result("pg2").run();
    model.result("pg2").feature("surf1").set("looplevel", new String[]{"70", "7"});
    model.result("pg2").run();
    model.result("pg2").feature("surf1").set("looplevel", new String[]{"71", "7"});
    model.result("pg2").run();
    model.result("pg2").feature("surf1").set("looplevel", new String[]{"72", "7"});
    model.result("pg2").run();
    model.result("pg2").feature("surf1").set("looplevel", new String[]{"73", "7"});
    model.result("pg2").run();
    model.result("pg2").feature("surf1").set("looplevel", new String[]{"74", "7"});
    model.result("pg2").run();
    model.result("pg2").feature("surf1").set("looplevel", new String[]{"75", "7"});
    model.result("pg2").run();
    model.result("pg2").feature("surf1").set("looplevel", new String[]{"76", "7"});
    model.result("pg2").run();
    model.result("pg2").feature("surf1").set("looplevel", new String[]{"77", "7"});
    model.result("pg2").run();
    model.result("pg2").feature("surf1").set("looplevel", new String[]{"78", "7"});
    model.result("pg2").run();
    model.result("pg2").feature("surf1").set("looplevel", new String[]{"79", "7"});
    model.result("pg2").run();
    model.result("pg2").feature("surf1").set("looplevel", new String[]{"80", "7"});
    model.result("pg2").run();
    model.result("pg2").feature("surf1").set("looplevel", new String[]{"32", "8"});
    model.result("pg2").run();
    model.result("pg2").feature("surf1").set("looplevel", new String[]{"33", "8"});
    model.result("pg2").run();
    model.result("pg2").feature("surf1").set("looplevel", new String[]{"34", "8"});
    model.result("pg2").run();
    model.result("pg2").feature("surf1").set("looplevel", new String[]{"36", "8"});
    model.result("pg2").run();
    model.result("pg2").feature("surf1").set("looplevel", new String[]{"38", "8"});
    model.result("pg2").run();
    model.result("pg2").feature("surf1").set("looplevel", new String[]{"40", "8"});
    model.result("pg2").run();
    model.result("pg2").feature("surf1").set("looplevel", new String[]{"41", "8"});
    model.result("pg2").run();
    model.result("pg2").feature("surf1").set("looplevel", new String[]{"42", "8"});
    model.result("pg2").run();
    model.result("pg2").feature("surf1").set("looplevel", new String[]{"43", "8"});
    model.result("pg2").run();
    model.result("pg2").feature("surf1").set("looplevel", new String[]{"44", "8"});
    model.result("pg2").run();
    model.result("pg2").feature("surf1").set("looplevel", new String[]{"45", "8"});
    model.result("pg2").run();
    model.result("pg2").feature("surf1").set("looplevel", new String[]{"46", "8"});
    model.result("pg2").run();
    model.result("pg2").feature("surf1").set("looplevel", new String[]{"47", "8"});
    model.result("pg2").run();
    model.result("pg2").feature("surf1").set("looplevel", new String[]{"48", "8"});
    model.result("pg2").run();
    model.result("pg2").feature("surf1").set("looplevel", new String[]{"49", "8"});
    model.result("pg2").run();
    model.result("pg2").feature("surf1").set("looplevel", new String[]{"50", "8"});
    model.result("pg2").run();
    model.result("pg2").feature("surf1").set("looplevel", new String[]{"51", "8"});
    model.result("pg2").run();
    model.result("pg2").feature("surf1").set("looplevel", new String[]{"52", "8"});
    model.result("pg2").run();
    model.result("pg2").feature("surf1").set("looplevel", new String[]{"53", "8"});
    model.result("pg2").run();
    model.result("pg2").feature("surf1").set("looplevel", new String[]{"54", "8"});
    model.result("pg2").run();
    model.result("pg2").feature("surf1").set("looplevel", new String[]{"55", "8"});
    model.result("pg2").run();
    model.result("pg2").feature("surf1").set("looplevel", new String[]{"56", "8"});
    model.result("pg2").run();
    model.result("pg2").feature("surf1").set("looplevel", new String[]{"57", "8"});
    model.result("pg2").run();
    model.result("pg2").feature("surf1").set("looplevel", new String[]{"58", "8"});
    model.result("pg2").run();
    model.result("pg2").feature("surf1").set("looplevel", new String[]{"59", "8"});
    model.result("pg2").run();
    model.result("pg2").feature("surf1").set("looplevel", new String[]{"60", "8"});
    model.result("pg2").run();
    model.result("pg2").feature("surf1").set("looplevel", new String[]{"61", "8"});
    model.result("pg2").run();
    model.result("pg2").feature("surf1").set("looplevel", new String[]{"62", "8"});
    model.result("pg2").run();
    model.result("pg2").feature("surf1").set("looplevel", new String[]{"63", "8"});
    model.result("pg2").run();
    model.result("pg2").feature("surf1").set("looplevel", new String[]{"64", "8"});
    model.result("pg2").run();
    model.result("pg2").feature("surf1").set("looplevel", new String[]{"66", "8"});
    model.result("pg2").run();
    model.result("pg2").feature("surf1").set("looplevel", new String[]{"68", "8"});
    model.result("pg2").run();
    model.result("pg2").feature("surf1").set("looplevel", new String[]{"70", "8"});
    model.result("pg2").run();
    model.result("pg2").feature("surf1").set("looplevel", new String[]{"72", "8"});
    model.result("pg2").run();
    model.result("pg2").feature("surf1").set("looplevel", new String[]{"74", "8"});
    model.result("pg2").run();
    model.result("pg2").feature("surf1").set("looplevel", new String[]{"75", "8"});
    model.result("pg2").run();
    model.result("pg2").feature("surf1").set("looplevel", new String[]{"77", "8"});
    model.result("pg2").run();
    model.result("pg2").feature("surf1").set("looplevel", new String[]{"79", "8"});
    model.result("pg2").run();
    model.result("pg2").feature("surf1").set("looplevel", new String[]{"78", "8"});
    model.result("pg2").run();
    model.result("pg2").feature("surf1").set("looplevel", new String[]{"80", "8"});
    model.result("pg2").run();
    model.result("pg2").feature("surf1").set("looplevel", new String[]{"79", "8"});
    model.result("pg2").run();
    model.result("pg2").feature("surf1").set("looplevel", new String[]{"78", "8"});
    model.result("pg2").run();
    model.result("pg2").feature("surf1").set("looplevel", new String[]{"31", "8"});
    model.result("pg2").run();
    model.result("pg2").feature("surf1").set("looplevel", new String[]{"32", "8"});
    model.result("pg2").run();
    model.result("pg2").feature("surf1").set("looplevel", new String[]{"33", "8"});
    model.result("pg2").run();
    model.result("pg2").feature("surf1").set("looplevel", new String[]{"34", "8"});
    model.result("pg2").run();
    model.result("pg2").feature("surf1").set("looplevel", new String[]{"35", "8"});
    model.result("pg2").run();
    model.result("pg2").feature("surf1").set("looplevel", new String[]{"36", "8"});
    model.result("pg2").run();
    model.result("pg2").feature("surf1").set("looplevel", new String[]{"38", "8"});
    model.result("pg2").run();
    model.result("pg2").feature("surf1").set("looplevel", new String[]{"40", "8"});
    model.result("pg2").run();
    model.result("pg2").feature("surf1").set("looplevel", new String[]{"41", "8"});
    model.result("pg2").run();
    model.result("pg2").feature("surf1").set("looplevel", new String[]{"43", "8"});
    model.result("pg2").run();
    model.result("pg2").feature("surf1").set("looplevel", new String[]{"44", "8"});
    model.result("pg2").run();
    model.result("pg2").feature("surf1").set("looplevel", new String[]{"45", "8"});
    model.result("pg2").run();
    model.result("pg2").feature("surf1").set("looplevel", new String[]{"46", "8"});
    model.result("pg2").run();
    model.result("pg2").feature("surf1").set("looplevel", new String[]{"47", "8"});
    model.result("pg2").run();
    model.result("pg2").feature("surf1").set("looplevel", new String[]{"48", "8"});
    model.result("pg2").run();
    model.result("pg2").feature("surf1").set("looplevel", new String[]{"49", "8"});
    model.result("pg2").run();
    model.result("pg2").feature("surf1").set("looplevel", new String[]{"50", "8"});
    model.result("pg2").run();
    model.result("pg2").feature("surf1").set("looplevel", new String[]{"51", "8"});
    model.result("pg2").run();
    model.result("pg2").feature("surf1").set("looplevel", new String[]{"52", "8"});
    model.result("pg2").run();
    model.result("pg2").feature("surf1").set("looplevel", new String[]{"53", "8"});
    model.result("pg2").run();
    model.result("pg2").feature("surf1").set("looplevel", new String[]{"54", "8"});
    model.result("pg2").run();
    model.result("pg2").feature("surf1").set("looplevel", new String[]{"55", "8"});
    model.result("pg2").run();
    model.result("pg2").feature("surf1").set("looplevel", new String[]{"56", "8"});
    model.result("pg2").run();
    model.result("pg2").feature("surf1").set("looplevel", new String[]{"58", "8"});
    model.result("pg2").run();
    model.result("pg2").feature("surf1").set("looplevel", new String[]{"59", "8"});
    model.result("pg2").run();
    model.result("pg2").feature("surf1").set("looplevel", new String[]{"60", "8"});
    model.result("pg2").run();
    model.result("pg2").feature("surf1").set("looplevel", new String[]{"61", "8"});
    model.result("pg2").run();
    model.result("pg2").feature("surf1").set("looplevel", new String[]{"62", "8"});
    model.result("pg2").run();
    model.result("pg2").feature("surf1").set("looplevel", new String[]{"64", "8"});
    model.result("pg2").run();
    model.result("pg2").feature("surf1").set("looplevel", new String[]{"66", "8"});
    model.result("pg2").run();
    model.result("pg2").feature("surf1").set("looplevel", new String[]{"68", "8"});
    model.result("pg2").run();
    model.result("pg2").feature("surf1").set("looplevel", new String[]{"70", "8"});
    model.result("pg2").run();
    model.result("pg2").feature("surf1").set("looplevel", new String[]{"72", "8"});
    model.result("pg2").run();
    model.result("pg2").feature("surf1").set("looplevel", new String[]{"74", "8"});
    model.result("pg2").run();
    model.result("pg2").feature("surf1").set("looplevel", new String[]{"75", "8"});
    model.result("pg2").run();
    model.result("pg2").feature("surf1").set("looplevel", new String[]{"77", "8"});
    model.result("pg2").run();
    model.result("pg2").feature("surf1").set("looplevel", new String[]{"79", "8"});
    model.result("pg2").run();
    model.result("pg2").feature("surf1").set("looplevel", new String[]{"80", "8"});
    model.result("pg2").run();
    model.result("pg2").feature("surf1").set("looplevel", new String[]{"31", "9"});
    model.result("pg2").run();
    model.result("pg2").feature("surf1").set("looplevel", new String[]{"32", "9"});
    model.result("pg2").run();
    model.result("pg2").feature("surf1").set("looplevel", new String[]{"34", "9"});
    model.result("pg2").run();
    model.result("pg2").feature("surf1").set("looplevel", new String[]{"36", "9"});
    model.result("pg2").run();
    model.result("pg2").feature("surf1").set("looplevel", new String[]{"37", "9"});
    model.result("pg2").run();
    model.result("pg2").feature("surf1").set("looplevel", new String[]{"39", "9"});
    model.result("pg2").run();
    model.result("pg2").feature("surf1").set("looplevel", new String[]{"41", "9"});
    model.result("pg2").run();
    model.result("pg2").feature("surf1").set("looplevel", new String[]{"43", "9"});
    model.result("pg2").run();
    model.result("pg2").feature("surf1").set("looplevel", new String[]{"45", "9"});
    model.result("pg2").run();
    model.result("pg2").feature("surf1").set("looplevel", new String[]{"44", "9"});
    model.result("pg2").run();
    model.result("pg2").feature("surf1").set("looplevel", new String[]{"50", "9"});
    model.result("pg2").run();
    model.result("pg2").feature("surf1").set("looplevel", new String[]{"46", "9"});
    model.result("pg2").run();
    model.result("pg2").feature("surf1").set("looplevel", new String[]{"48", "9"});
    model.result("pg2").run();
    model.result("pg2").feature("surf1").set("looplevel", new String[]{"49", "9"});
    model.result("pg2").run();
    model.result("pg2").feature("surf1").set("looplevel", new String[]{"50", "9"});
    model.result("pg2").run();
    model.result("pg2").feature("surf1").set("looplevel", new String[]{"51", "9"});
    model.result("pg2").run();
    model.result("pg2").feature("surf1").set("looplevel", new String[]{"52", "9"});
    model.result("pg2").run();
    model.result("pg2").feature("surf1").set("looplevel", new String[]{"53", "9"});
    model.result("pg2").run();
    model.result("pg2").feature("surf1").set("looplevel", new String[]{"54", "9"});
    model.result("pg2").run();
    model.result("pg2").feature("surf1").set("looplevel", new String[]{"55", "9"});
    model.result("pg2").run();
    model.result("pg2").feature("surf1").set("looplevel", new String[]{"56", "9"});
    model.result("pg2").run();
    model.result("pg2").feature("surf1").set("looplevel", new String[]{"57", "9"});
    model.result("pg2").run();
    model.result("pg2").feature("surf1").set("looplevel", new String[]{"58", "9"});
    model.result("pg2").run();
    model.result("pg2").feature("surf1").set("looplevel", new String[]{"59", "9"});
    model.result("pg2").run();
    model.result("pg2").feature("surf1").set("looplevel", new String[]{"60", "9"});
    model.result("pg2").run();
    model.result("pg2").feature("surf1").set("looplevel", new String[]{"61", "9"});
    model.result("pg2").run();
    model.result("pg2").feature("surf1").set("looplevel", new String[]{"62", "9"});
    model.result("pg2").run();
    model.result("pg2").feature("surf1").set("looplevel", new String[]{"63", "9"});
    model.result("pg2").run();
    model.result("pg2").feature("surf1").set("looplevel", new String[]{"64", "9"});
    model.result("pg2").run();
    model.result("pg2").feature("surf1").set("looplevel", new String[]{"65", "9"});
    model.result("pg2").run();
    model.result("pg2").feature("surf1").set("looplevel", new String[]{"66", "9"});
    model.result("pg2").run();
    model.result("pg2").feature("surf1").set("looplevel", new String[]{"67", "9"});
    model.result("pg2").run();
    model.result("pg2").feature("surf1").set("looplevel", new String[]{"68", "9"});
    model.result("pg2").run();
    model.result("pg2").feature("surf1").set("looplevel", new String[]{"69", "9"});
    model.result("pg2").run();
    model.result("pg2").feature("surf1").set("looplevel", new String[]{"70", "9"});
    model.result("pg2").run();
    model.result("pg2").feature("surf1").set("looplevel", new String[]{"72", "9"});
    model.result("pg2").run();
    model.result("pg2").feature("surf1").set("looplevel", new String[]{"74", "9"});
    model.result("pg2").run();
    model.result("pg2").feature("surf1").set("looplevel", new String[]{"75", "9"});
    model.result("pg2").run();
    model.result("pg2").feature("surf1").set("looplevel", new String[]{"77", "9"});
    model.result("pg2").run();
    model.result("pg2").feature("surf1").set("looplevel", new String[]{"79", "9"});
    model.result("pg2").run();
    model.result("pg2").feature("surf1").set("looplevel", new String[]{"80", "9"});
    model.result("pg2").run();
    model.result("pg2").feature("surf1").set("looplevel", new String[]{"36", "6"});
    model.result("pg2").run();
    model.result("pg2").feature("surf1").set("looplevel", new String[]{"37", "6"});
    model.result("pg2").run();
    model.result("pg2").feature("surf1").set("looplevel", new String[]{"36", "6"});
    model.result("pg2").run();
    model.result("pg2").run();
    model.result("pg2").feature("surf1").set("looplevel", new String[]{"36", "7"});
    model.result("pg2").run();
    model.result("pg2").feature("surf1").set("looplevel", new String[]{"34", "7"});
    model.result("pg2").run();
    model.result("pg2").feature("surf1").set("looplevel", new String[]{"35", "7"});
    model.result("pg2").run();
    model.result("pg2").feature("surf1").set("looplevel", new String[]{"31", "7"});
    model.result("pg2").run();
    model.result("pg2").feature("surf1").set("looplevel", new String[]{"32", "7"});
    model.result("pg2").run();

    return model;
  }

  public static Model run4(Model model) {
    model.result("pg2").feature("surf1").set("looplevel", new String[]{"34", "7"});
    model.result("pg2").run();
    model.result("pg2").feature("surf1").set("looplevel", new String[]{"35", "7"});
    model.result("pg2").run();
    model.result("pg2").feature("surf1").set("looplevel", new String[]{"36", "7"});
    model.result("pg2").run();
    model.result("pg2").feature("surf1").set("looplevel", new String[]{"38", "7"});
    model.result("pg2").run();
    model.result("pg2").feature("surf1").set("looplevel", new String[]{"39", "7"});
    model.result("pg2").run();
    model.result("pg2").feature("surf1").set("looplevel", new String[]{"40", "7"});
    model.result("pg2").run();
    model.result("pg2").feature("surf1").set("looplevel", new String[]{"41", "7"});
    model.result("pg2").run();
    model.result("pg2").feature("surf1").set("looplevel", new String[]{"42", "7"});
    model.result("pg2").run();
    model.result("pg2").feature("surf1").set("looplevel", new String[]{"43", "7"});
    model.result("pg2").run();
    model.result("pg2").feature("surf1").set("looplevel", new String[]{"34", "7"});
    model.result("pg2").run();
    model.result("pg2").feature("surf1").set("looplevel", new String[]{"35", "7"});
    model.result("pg2").run();
    model.result("pg2").run();
    model.result("pg2").feature("surf1").set("looplevel", new String[]{"36", "7"});
    model.result("pg2").run();
    model.result("pg2").feature("surf1").set("looplevel", new String[]{"37", "7"});
    model.result("pg2").run();
    model.result("pg2").feature("surf1").set("looplevel", new String[]{"38", "7"});
    model.result("pg2").run();
    model.result("pg2").feature("surf1").set("looplevel", new String[]{"39", "7"});
    model.result("pg2").run();
    model.result("pg2").feature("surf1").set("looplevel", new String[]{"40", "7"});
    model.result("pg2").run();
    model.result("pg2").feature("surf1").set("looplevel", new String[]{"42", "7"});
    model.result("pg2").run();
    model.result("pg2").feature("surf1").set("looplevel", new String[]{"43", "7"});
    model.result("pg2").run();
    model.result("pg2").feature("surf1").set("looplevel", new String[]{"45", "7"});
    model.result("pg2").run();
    model.result("pg3").run();
    model.result("pg2").run();
    model.result("pg2").feature("surf1").set("looplevel", new String[]{"31", "7"});
    model.result("pg2").run();
    model.result("pg2").feature("surf1").set("looplevel", new String[]{"32", "7"});
    model.result("pg2").run();
    model.result("pg2").feature("surf1").set("looplevel", new String[]{"33", "7"});
    model.result("pg2").run();
    model.result("pg2").feature("surf1").set("looplevel", new String[]{"34", "7"});
    model.result("pg2").run();
    model.result("pg2").feature("surf1").set("looplevel", new String[]{"35", "7"});
    model.result("pg2").run();
    model.result("pg2").feature("surf1").set("looplevel", new String[]{"36", "7"});
    model.result("pg2").run();
    model.result("pg2").feature("surf1").set("looplevel", new String[]{"37", "7"});
    model.result("pg2").run();
    model.result("pg2").feature("surf1").set("looplevel", new String[]{"38", "7"});
    model.result("pg2").run();
    model.result("pg2").feature("surf1").set("looplevel", new String[]{"40", "7"});
    model.result("pg2").run();
    model.result("pg2").feature("surf1").set("looplevel", new String[]{"41", "7"});
    model.result("pg2").run();
    model.result("pg2").feature("surf1").set("looplevel", new String[]{"42", "7"});
    model.result("pg2").run();
    model.result("pg2").feature("surf1").set("looplevel", new String[]{"43", "7"});
    model.result("pg2").run();
    model.result("pg2").feature("surf1").set("looplevel", new String[]{"44", "7"});
    model.result("pg2").run();
    model.result("pg2").feature("surf1").set("looplevel", new String[]{"45", "7"});
    model.result("pg2").run();
    model.result("pg2").feature("surf1").set("looplevel", new String[]{"46", "7"});
    model.result("pg2").run();
    model.result("pg2").feature("surf1").set("looplevel", new String[]{"47", "7"});
    model.result("pg2").run();
    model.result("pg2").feature("surf1").set("looplevel", new String[]{"48", "7"});
    model.result("pg2").run();
    model.result("pg2").feature("surf1").set("looplevel", new String[]{"49", "7"});
    model.result("pg2").run();
    model.result("pg2").feature("surf1").set("looplevel", new String[]{"50", "7"});
    model.result("pg2").run();
    model.result("pg2").feature("surf1").set("looplevel", new String[]{"51", "7"});
    model.result("pg2").run();
    model.result("pg2").feature("surf1").set("looplevel", new String[]{"52", "7"});
    model.result("pg2").run();
    model.result("pg2").feature("surf1").set("looplevel", new String[]{"54", "7"});
    model.result("pg2").run();
    model.result("pg2").feature("surf1").set("looplevel", new String[]{"56", "7"});
    model.result("pg2").run();
    model.result("pg2").feature("surf1").set("looplevel", new String[]{"58", "7"});
    model.result("pg2").run();
    model.result("pg2").feature("surf1").set("looplevel", new String[]{"59", "7"});
    model.result("pg2").run();
    model.result("pg2").feature("surf1").set("looplevel", new String[]{"60", "7"});
    model.result("pg2").run();
    model.result("pg2").feature("surf1").set("looplevel", new String[]{"61", "7"});
    model.result("pg2").run();
    model.result("pg2").feature("surf1").set("looplevel", new String[]{"62", "7"});
    model.result("pg2").run();
    model.result("pg2").feature("surf1").set("looplevel", new String[]{"63", "7"});
    model.result("pg2").run();
    model.result("pg2").feature("surf1").set("looplevel", new String[]{"64", "7"});
    model.result("pg2").run();
    model.result("pg2").feature("surf1").set("looplevel", new String[]{"65", "7"});
    model.result("pg2").run();
    model.result("pg2").feature("surf1").set("looplevel", new String[]{"66", "7"});
    model.result("pg2").run();
    model.result("pg2").feature("surf1").set("looplevel", new String[]{"67", "7"});
    model.result("pg2").run();
    model.result("pg2").feature("surf1").set("looplevel", new String[]{"68", "7"});
    model.result("pg2").run();
    model.result("pg2").feature("surf1").set("looplevel", new String[]{"69", "7"});
    model.result("pg2").run();
    model.result("pg2").feature("surf1").set("looplevel", new String[]{"70", "7"});
    model.result("pg2").run();
    model.result("pg2").feature("surf1").set("looplevel", new String[]{"71", "7"});
    model.result("pg2").run();
    model.result("pg2").feature("surf1").set("looplevel", new String[]{"72", "7"});
    model.result("pg2").run();
    model.result("pg2").feature("surf1").set("looplevel", new String[]{"73", "7"});
    model.result("pg2").run();
    model.result("pg2").feature("surf1").set("looplevel", new String[]{"74", "7"});
    model.result("pg2").run();
    model.result("pg2").feature("surf1").set("looplevel", new String[]{"75", "7"});
    model.result("pg2").run();
    model.result("pg2").feature("surf1").set("looplevel", new String[]{"76", "7"});
    model.result("pg2").run();
    model.result("pg2").feature("surf1").set("looplevel", new String[]{"77", "7"});
    model.result("pg2").run();
    model.result("pg2").feature("surf1").set("looplevel", new String[]{"78", "7"});
    model.result("pg2").run();
    model.result("pg2").feature("surf1").set("looplevel", new String[]{"79", "7"});
    model.result("pg2").run();
    model.result("pg2").feature("surf1").set("looplevel", new String[]{"80", "7"});
    model.result("pg2").run();
    model.result("pg2").feature("surf1").set("looplevel", new String[]{"79", "7"});
    model.result("pg2").run();
    model.result("pg2").feature("surf1").set("looplevel", new String[]{"78", "7"});
    model.result("pg2").run();
    model.result("pg2").feature("surf1").set("looplevel", new String[]{"77", "7"});
    model.result("pg2").run();
    model.result("pg2").feature("surf1").set("looplevel", new String[]{"76", "7"});
    model.result("pg2").run();
    model.result("pg2").feature("surf1").set("looplevel", new String[]{"75", "7"});
    model.result("pg2").run();
    model.result("pg2").feature("surf1").set("looplevel", new String[]{"74", "7"});
    model.result("pg2").run();
    model.result("pg2").feature("surf1").set("looplevel", new String[]{"73", "7"});
    model.result("pg2").run();
    model.result("pg2").feature("surf1").set("looplevel", new String[]{"72", "7"});
    model.result("pg2").run();
    model.result("pg2").feature("surf1").set("looplevel", new String[]{"71", "7"});
    model.result("pg2").run();
    model.result("pg2").feature("surf1").set("looplevel", new String[]{"70", "7"});
    model.result("pg2").run();
    model.result("pg2").feature("surf1").set("looplevel", new String[]{"69", "7"});
    model.result("pg2").run();
    model.result("pg2").feature("surf1").set("looplevel", new String[]{"68", "7"});
    model.result("pg2").run();
    model.result("pg2").feature("surf1").set("looplevel", new String[]{"67", "7"});
    model.result("pg2").run();
    model.result("pg2").feature("surf1").set("looplevel", new String[]{"66", "7"});
    model.result("pg2").run();
    model.result("pg2").feature("surf1").set("looplevel", new String[]{"65", "7"});
    model.result("pg2").run();
    model.result("pg2").feature("surf1").set("looplevel", new String[]{"64", "7"});
    model.result("pg2").run();
    model.result("pg2").feature("surf1").set("looplevel", new String[]{"63", "7"});
    model.result("pg2").run();
    model.result("pg2").feature("surf1").set("looplevel", new String[]{"62", "7"});
    model.result("pg2").run();
    model.result("pg2").feature("surf1").set("looplevel", new String[]{"61", "7"});
    model.result("pg2").run();
    model.result("pg2").feature("surf1").set("looplevel", new String[]{"60", "7"});
    model.result("pg2").run();
    model.result("pg2").feature("surf1").set("looplevel", new String[]{"59", "7"});
    model.result("pg2").run();
    model.result("pg2").feature("surf1").set("looplevel", new String[]{"58", "7"});
    model.result("pg2").run();
    model.result("pg2").feature("surf1").set("looplevel", new String[]{"57", "7"});
    model.result("pg2").run();
    model.result("pg2").feature("surf1").set("looplevel", new String[]{"56", "7"});
    model.result("pg2").run();
    model.result("pg2").feature("surf1").set("looplevel", new String[]{"55", "7"});
    model.result("pg2").run();
    model.result("pg2").feature("surf1").set("looplevel", new String[]{"54", "7"});
    model.result("pg2").run();
    model.result("pg2").feature("surf1").set("looplevel", new String[]{"53", "7"});
    model.result("pg2").run();
    model.result("pg2").feature("surf1").set("looplevel", new String[]{"52", "7"});
    model.result("pg2").run();
    model.result("pg2").feature("surf1").set("looplevel", new String[]{"51", "7"});
    model.result("pg2").run();
    model.result("pg2").feature("surf1").set("looplevel", new String[]{"50", "7"});
    model.result("pg2").run();
    model.result("pg2").feature("surf1").set("looplevel", new String[]{"49", "7"});
    model.result("pg2").run();
    model.result("pg2").feature("surf1").set("looplevel", new String[]{"48", "7"});
    model.result("pg2").run();
    model.result("pg2").feature("surf1").set("looplevel", new String[]{"47", "7"});
    model.result("pg2").run();
    model.result("pg2").feature("surf1").set("looplevel", new String[]{"46", "7"});
    model.result("pg2").run();
    model.result("pg2").feature("surf1").set("looplevel", new String[]{"45", "7"});
    model.result("pg2").run();
    model.result("pg2").feature("surf1").set("looplevel", new String[]{"44", "7"});
    model.result("pg2").run();
    model.result("pg2").feature("surf1").set("looplevel", new String[]{"43", "7"});
    model.result("pg2").run();
    model.result("pg2").feature("surf1").set("looplevel", new String[]{"42", "7"});
    model.result("pg2").run();
    model.result("pg2").feature("surf1").set("looplevel", new String[]{"41", "7"});
    model.result("pg2").run();
    model.result("pg2").feature("surf1").set("looplevel", new String[]{"40", "7"});
    model.result("pg2").run();
    model.result("pg2").feature("surf1").set("looplevel", new String[]{"39", "7"});
    model.result("pg2").run();
    model.result("pg2").feature("surf1").set("looplevel", new String[]{"38", "7"});
    model.result("pg2").run();
    model.result("pg2").feature("surf1").set("looplevel", new String[]{"37", "7"});
    model.result("pg2").run();
    model.result("pg2").feature("surf1").set("looplevel", new String[]{"36", "7"});
    model.result("pg2").run();
    model.result("pg2").feature("surf1").set("looplevel", new String[]{"35", "7"});
    model.result("pg2").run();
    model.result("pg2").feature("surf1").set("looplevel", new String[]{"34", "7"});
    model.result("pg2").run();
    model.result("pg2").feature("surf1").set("looplevel", new String[]{"33", "7"});
    model.result("pg2").run();
    model.result("pg2").feature("surf1").set("looplevel", new String[]{"32", "7"});
    model.result("pg2").run();
    model.result("pg2").feature("surf1").set("looplevel", new String[]{"31", "7"});
    model.result("pg2").run();
    model.result("pg2").feature("surf1").set("looplevel", new String[]{"31", "14"});
    model.result("pg2").run();
    model.result("pg2").feature("surf1").set("looplevel", new String[]{"32", "14"});
    model.result("pg2").run();
    model.result("pg2").feature("surf1").set("looplevel", new String[]{"31", "14"});
    model.result("pg2").run();
    model.result("pg2").feature("surf1").set("looplevel", new String[]{"32", "14"});
    model.result("pg2").run();
    model.result("pg2").feature("surf1").set("looplevel", new String[]{"33", "14"});
    model.result("pg2").run();
    model.result("pg2").feature("surf1").set("looplevel", new String[]{"34", "14"});
    model.result("pg2").run();
    model.result("pg2").feature("surf1").set("looplevel", new String[]{"35", "14"});
    model.result("pg2").run();
    model.result("pg2").run();
    model.result("pg2").feature("surf1").set("looplevel", new String[]{"36", "14"});
    model.result("pg2").run();
    model.result("pg2").feature("surf1").set("looplevel", new String[]{"37", "14"});
    model.result("pg2").run();
    model.result("pg2").feature("surf1").set("looplevel", new String[]{"38", "14"});
    model.result("pg2").run();
    model.result("pg2").feature("surf1").set("looplevel", new String[]{"39", "14"});
    model.result("pg2").run();
    model.result("pg2").feature("surf1").set("looplevel", new String[]{"40", "14"});
    model.result("pg2").run();
    model.result("pg2").feature("surf1").set("looplevel", new String[]{"41", "14"});
    model.result("pg2").run();
    model.result("pg2").feature("surf1").set("looplevel", new String[]{"42", "14"});
    model.result("pg2").run();
    model.result("pg2").feature("surf1").set("looplevel", new String[]{"43", "14"});
    model.result("pg2").run();
    model.result("pg2").feature("surf1").set("looplevel", new String[]{"44", "14"});
    model.result("pg2").run();
    model.result("pg2").feature("surf1").set("looplevel", new String[]{"45", "14"});
    model.result("pg2").run();
    model.result("pg2").feature("surf1").set("looplevel", new String[]{"46", "14"});
    model.result("pg2").run();
    model.result("pg2").feature("surf1").set("looplevel", new String[]{"47", "14"});
    model.result("pg2").run();
    model.result("pg2").feature("surf1").set("looplevel", new String[]{"48", "14"});
    model.result("pg2").run();
    model.result("pg2").feature("surf1").set("looplevel", new String[]{"49", "14"});
    model.result("pg2").run();
    model.result("pg2").feature("surf1").set("looplevel", new String[]{"50", "14"});
    model.result("pg2").run();
    model.result("pg2").feature("surf1").set("looplevel", new String[]{"51", "14"});
    model.result("pg2").run();
    model.result("pg2").feature("surf1").set("looplevel", new String[]{"52", "14"});
    model.result("pg2").run();
    model.result("pg2").feature("surf1").set("looplevel", new String[]{"53", "14"});
    model.result("pg2").run();
    model.result("pg2").feature("surf1").set("looplevel", new String[]{"54", "14"});
    model.result("pg2").run();
    model.result("pg2").feature("surf1").set("looplevel", new String[]{"55", "14"});
    model.result("pg2").run();
    model.result("pg2").feature("surf1").set("looplevel", new String[]{"56", "14"});
    model.result("pg2").run();
    model.result("pg2").feature("surf1").set("looplevel", new String[]{"57", "14"});
    model.result("pg2").run();
    model.result("pg2").feature("surf1").set("looplevel", new String[]{"58", "14"});
    model.result("pg2").run();
    model.result("pg2").feature("surf1").set("looplevel", new String[]{"59", "14"});
    model.result("pg2").run();
    model.result("pg2").feature("surf1").set("looplevel", new String[]{"60", "14"});
    model.result("pg2").run();
    model.result("pg2").feature("surf1").set("looplevel", new String[]{"61", "14"});
    model.result("pg2").run();
    model.result("pg2").feature("surf1").set("looplevel", new String[]{"62", "14"});
    model.result("pg2").run();
    model.result("pg2").feature("surf1").set("looplevel", new String[]{"63", "14"});
    model.result("pg2").run();
    model.result("pg2").feature("surf1").set("looplevel", new String[]{"64", "14"});
    model.result("pg2").run();
    model.result("pg2").feature("surf1").set("looplevel", new String[]{"65", "14"});
    model.result("pg2").run();
    model.result("pg2").feature("surf1").set("looplevel", new String[]{"66", "14"});
    model.result("pg2").run();
    model.result("pg2").feature("surf1").set("looplevel", new String[]{"67", "14"});
    model.result("pg2").run();
    model.result("pg2").feature("surf1").set("looplevel", new String[]{"68", "14"});
    model.result("pg2").run();
    model.result("pg2").feature("surf1").set("looplevel", new String[]{"69", "14"});
    model.result("pg2").run();
    model.result("pg2").feature("surf1").set("looplevel", new String[]{"70", "14"});
    model.result("pg2").run();
    model.result("pg2").feature("surf1").set("looplevel", new String[]{"72", "14"});
    model.result("pg2").run();
    model.result("pg2").feature("surf1").set("looplevel", new String[]{"73", "14"});
    model.result("pg2").run();
    model.result("pg2").feature("surf1").set("looplevel", new String[]{"74", "14"});
    model.result("pg2").run();
    model.result("pg2").feature("surf1").set("looplevel", new String[]{"75", "14"});
    model.result("pg2").run();
    model.result("pg2").feature("surf1").set("looplevel", new String[]{"76", "14"});
    model.result("pg2").run();
    model.result("pg2").feature("surf1").set("looplevel", new String[]{"77", "14"});
    model.result("pg2").run();
    model.result("pg2").feature("surf1").set("looplevel", new String[]{"78", "14"});
    model.result("pg2").run();
    model.result("pg2").feature("surf1").set("looplevel", new String[]{"79", "14"});
    model.result("pg2").run();
    model.result("pg2").feature("surf1").set("looplevel", new String[]{"80", "14"});
    model.result("pg2").run();
    model.result("pg2").feature("surf1").set("looplevel", new String[]{"81", "14"});
    model.result("pg2").run();
    model.result("pg2").feature("surf1").set("looplevel", new String[]{"79", "14"});
    model.result("pg2").run();
    model.result("pg2").feature("surf1").set("looplevel", new String[]{"78", "14"});
    model.result("pg2").run();
    model.result("pg2").feature("surf1").set("looplevel", new String[]{"77", "14"});
    model.result("pg2").run();
    model.result("pg2").feature("surf1").set("looplevel", new String[]{"76", "14"});
    model.result("pg2").run();
    model.result("pg2").feature("surf1").set("looplevel", new String[]{"75", "14"});
    model.result("pg2").run();
    model.result("pg2").feature("surf1").set("looplevel", new String[]{"74", "14"});
    model.result("pg2").run();
    model.result("pg2").feature("surf1").set("looplevel", new String[]{"73", "14"});
    model.result("pg2").run();
    model.result("pg2").feature("surf1").set("looplevel", new String[]{"74", "14"});
    model.result("pg2").run();
    model.result("pg2").feature("surf1").set("looplevel", new String[]{"75", "14"});
    model.result("pg2").run();
    model.result("pg2").feature("surf1").set("looplevel", new String[]{"76", "14"});
    model.result("pg2").run();
    model.result("pg2").feature("surf1").set("looplevel", new String[]{"77", "14"});
    model.result("pg2").run();
    model.result("pg2").feature("surf1").set("looplevel", new String[]{"78", "14"});
    model.result("pg2").run();
    model.result("pg2").feature("surf1").set("looplevel", new String[]{"79", "14"});
    model.result("pg2").run();
    model.result("pg2").feature("surf1").set("looplevel", new String[]{"80", "14"});
    model.result("pg2").run();
    model.result("pg2").feature("surf1").set("looplevel", new String[]{"81", "14"});
    model.result("pg2").run();
    model.result("pg2").feature("surf1").set("looplevel", new String[]{"31", "14"});
    model.result("pg2").run();
    model.result("pg2").feature("surf1").set("looplevel", new String[]{"32", "14"});
    model.result("pg2").run();
    model.result("pg2").feature("surf1").set("looplevel", new String[]{"33", "14"});
    model.result("pg2").run();
    model.result("pg2").feature("surf1").set("looplevel", new String[]{"34", "14"});
    model.result("pg2").run();
    model.result("pg2").feature("surf1").set("looplevel", new String[]{"35", "14"});
    model.result("pg2").run();
    model.result("pg2").feature("surf1").set("looplevel", new String[]{"36", "14"});
    model.result("pg2").run();
    model.result("pg2").feature("surf1").set("looplevel", new String[]{"37", "14"});
    model.result("pg2").run();
    model.result("pg2").feature("surf1").set("looplevel", new String[]{"38", "14"});
    model.result("pg2").run();
    model.result("pg2").feature("surf1").set("looplevel", new String[]{"39", "14"});
    model.result("pg2").run();
    model.result("pg2").feature("surf1").set("looplevel", new String[]{"40", "14"});
    model.result("pg2").run();
    model.result("pg2").feature("surf1").set("looplevel", new String[]{"41", "14"});
    model.result("pg2").run();
    model.result("pg2").feature("surf1").set("looplevel", new String[]{"42", "14"});
    model.result("pg2").run();
    model.result("pg2").feature("surf1").set("looplevel", new String[]{"43", "14"});
    model.result("pg2").run();
    model.result("pg2").feature("surf1").set("looplevel", new String[]{"44", "14"});
    model.result("pg2").run();
    model.result("pg2").feature("surf1").set("looplevel", new String[]{"45", "14"});
    model.result("pg2").run();
    model.result("pg2").feature("surf1").set("looplevel", new String[]{"46", "14"});
    model.result("pg2").run();
    model.result("pg2").feature("surf1").set("looplevel", new String[]{"47", "14"});
    model.result("pg2").run();
    model.result("pg2").feature("surf1").set("looplevel", new String[]{"48", "14"});
    model.result("pg2").run();
    model.result("pg2").feature("surf1").set("looplevel", new String[]{"49", "14"});
    model.result("pg2").run();
    model.result("pg2").feature("surf1").set("looplevel", new String[]{"50", "14"});
    model.result("pg2").run();
    model.result("pg2").feature("surf1").set("looplevel", new String[]{"51", "14"});
    model.result("pg2").run();
    model.result("pg2").feature("surf1").set("looplevel", new String[]{"52", "14"});
    model.result("pg2").run();
    model.result("pg2").feature("surf1").set("looplevel", new String[]{"53", "14"});
    model.result("pg2").run();
    model.result("pg2").feature("surf1").set("looplevel", new String[]{"54", "14"});
    model.result("pg2").run();
    model.result("pg2").feature("surf1").set("looplevel", new String[]{"55", "14"});
    model.result("pg2").run();
    model.result("pg2").feature("surf1").set("looplevel", new String[]{"56", "14"});
    model.result("pg2").run();
    model.result("pg2").feature("surf1").set("looplevel", new String[]{"57", "14"});
    model.result("pg2").run();
    model.result("pg2").feature("surf1").set("looplevel", new String[]{"58", "14"});
    model.result("pg2").run();
    model.result("pg2").feature("surf1").set("looplevel", new String[]{"59", "14"});
    model.result("pg2").run();
    model.result("pg2").run();
    model.result("pg2").feature("surf1").set("looplevel", new String[]{"60", "14"});
    model.result("pg2").run();
    model.result("pg2").feature("surf1").set("looplevel", new String[]{"61", "14"});
    model.result("pg2").run();
    model.result("pg2").feature("surf1").set("looplevel", new String[]{"62", "14"});
    model.result("pg2").run();
    model.result("pg2").feature("surf1").set("looplevel", new String[]{"63", "14"});
    model.result("pg2").run();
    model.result("pg2").feature("surf1").set("looplevel", new String[]{"64", "14"});
    model.result("pg2").run();
    model.result("pg2").feature("surf1").set("looplevel", new String[]{"65", "14"});
    model.result("pg2").run();
    model.result("pg2").feature("surf1").set("looplevel", new String[]{"66", "14"});
    model.result("pg2").run();
    model.result("pg2").feature("surf1").set("looplevel", new String[]{"67", "14"});
    model.result("pg2").run();
    model.result("pg2").feature("surf1").set("looplevel", new String[]{"68", "14"});
    model.result("pg2").run();
    model.result("pg2").feature("surf1").set("looplevel", new String[]{"69", "14"});
    model.result("pg2").run();
    model.result("pg2").feature("surf1").set("looplevel", new String[]{"70", "14"});
    model.result("pg2").run();
    model.result("pg2").feature("surf1").set("looplevel", new String[]{"71", "14"});
    model.result("pg2").run();
    model.result("pg2").feature("surf1").set("looplevel", new String[]{"73", "14"});
    model.result("pg2").run();
    model.result("pg2").feature("surf1").set("looplevel", new String[]{"74", "14"});
    model.result("pg2").run();
    model.result("pg2").feature("surf1").set("looplevel", new String[]{"75", "14"});
    model.result("pg2").run();
    model.result("pg2").feature("surf1").set("looplevel", new String[]{"76", "14"});
    model.result("pg2").run();
    model.result("pg2").feature("surf1").set("looplevel", new String[]{"77", "14"});
    model.result("pg2").run();
    model.result("pg2").feature("surf1").set("looplevel", new String[]{"78", "14"});
    model.result("pg2").run();
    model.result("pg2").feature("surf1").set("looplevel", new String[]{"79", "14"});
    model.result("pg2").run();
    model.result("pg2").feature("surf1").set("looplevel", new String[]{"80", "14"});
    model.result("pg2").run();
    model.result("pg2").feature("surf1").set("looplevel", new String[]{"81", "17"});
    model.result("pg2").run();
    model.result("pg2").feature("surf1").set("looplevel", new String[]{"79", "17"});
    model.result("pg2").run();
    model.result("pg2").feature("surf1").set("looplevel", new String[]{"77", "17"});
    model.result("pg2").run();
    model.result("pg2").feature("surf1").set("looplevel", new String[]{"76", "17"});
    model.result("pg2").run();
    model.result("pg2").feature("surf1").set("looplevel", new String[]{"75", "17"});
    model.result("pg2").run();
    model.result("pg2").feature("surf1").set("looplevel", new String[]{"74", "17"});
    model.result("pg2").run();
    model.result("pg2").feature("surf1").set("looplevel", new String[]{"73", "17"});
    model.result("pg2").run();
    model.result("pg2").feature("surf1").set("looplevel", new String[]{"72", "17"});
    model.result("pg2").run();
    model.result("pg2").feature("surf1").set("looplevel", new String[]{"71", "17"});
    model.result("pg2").run();
    model.result("pg2").feature("surf1").set("looplevel", new String[]{"70", "17"});
    model.result("pg2").run();
    model.result("pg2").feature("surf1").set("looplevel", new String[]{"69", "17"});
    model.result("pg2").run();
    model.result("pg2").feature("surf1").set("looplevel", new String[]{"68", "17"});
    model.result("pg2").run();
    model.result("pg2").feature("surf1").set("looplevel", new String[]{"67", "17"});
    model.result("pg2").run();
    model.result("pg2").feature("surf1").set("looplevel", new String[]{"66", "17"});
    model.result("pg2").run();
    model.result("pg2").feature("surf1").set("looplevel", new String[]{"65", "17"});
    model.result("pg2").run();
    model.result("pg2").feature("surf1").set("looplevel", new String[]{"64", "17"});
    model.result("pg2").run();
    model.result("pg2").feature("surf1").set("looplevel", new String[]{"63", "17"});
    model.result("pg2").run();
    model.result("pg2").feature("surf1").set("looplevel", new String[]{"62", "17"});
    model.result("pg2").run();
    model.result("pg2").feature("surf1").set("looplevel", new String[]{"61", "17"});
    model.result("pg2").run();
    model.result("pg2").feature("surf1").set("looplevel", new String[]{"60", "17"});
    model.result("pg2").run();
    model.result("pg2").feature("surf1").set("looplevel", new String[]{"59", "17"});
    model.result("pg2").run();
    model.result("pg2").feature("surf1").set("looplevel", new String[]{"58", "17"});
    model.result("pg2").run();
    model.result("pg2").feature("surf1").set("looplevel", new String[]{"57", "17"});
    model.result("pg2").run();
    model.result("pg2").feature("surf1").set("looplevel", new String[]{"56", "17"});
    model.result("pg2").run();
    model.result("pg2").feature("surf1").set("looplevel", new String[]{"55", "17"});
    model.result("pg2").run();
    model.result("pg2").feature("surf1").set("looplevel", new String[]{"54", "17"});
    model.result("pg2").run();
    model.result("pg2").feature("surf1").set("looplevel", new String[]{"53", "17"});
    model.result("pg2").run();
    model.result("pg2").feature("surf1").set("looplevel", new String[]{"52", "17"});
    model.result("pg2").run();
    model.result("pg2").feature("surf1").set("looplevel", new String[]{"51", "17"});
    model.result("pg2").run();
    model.result("pg2").feature("surf1").set("looplevel", new String[]{"50", "17"});
    model.result("pg2").run();
    model.result("pg2").feature("surf1").set("looplevel", new String[]{"49", "17"});
    model.result("pg2").run();
    model.result("pg2").feature("surf1").set("looplevel", new String[]{"48", "17"});
    model.result("pg2").run();
    model.result("pg2").feature("surf1").set("looplevel", new String[]{"47", "17"});
    model.result("pg2").run();
    model.result("pg2").feature("surf1").set("looplevel", new String[]{"46", "17"});
    model.result("pg2").run();
    model.result("pg2").feature("surf1").set("looplevel", new String[]{"45", "17"});
    model.result("pg2").run();
    model.result("pg2").feature("surf1").set("looplevel", new String[]{"44", "17"});
    model.result("pg2").run();
    model.result("pg2").feature("surf1").set("looplevel", new String[]{"43", "17"});
    model.result("pg2").run();
    model.result("pg2").feature("surf1").set("looplevel", new String[]{"42", "17"});
    model.result("pg2").run();
    model.result("pg2").feature("surf1").set("looplevel", new String[]{"41", "17"});
    model.result("pg2").run();
    model.result("pg2").feature("surf1").set("looplevel", new String[]{"40", "17"});
    model.result("pg2").run();
    model.result("pg2").feature("surf1").set("looplevel", new String[]{"39", "17"});
    model.result("pg2").run();

    return model;
  }

  public static Model run5(Model model) {
    model.result("pg2").feature("surf1").set("looplevel", new String[]{"38", "17"});
    model.result("pg2").run();
    model.result("pg2").feature("surf1").set("looplevel", new String[]{"37", "17"});
    model.result("pg2").run();
    model.result("pg2").feature("surf1").set("looplevel", new String[]{"36", "17"});
    model.result("pg2").run();
    model.result("pg2").feature("surf1").set("looplevel", new String[]{"35", "17"});
    model.result("pg2").run();
    model.result("pg2").feature("surf1").set("looplevel", new String[]{"34", "17"});
    model.result("pg2").run();
    model.result("pg2").feature("surf1").set("looplevel", new String[]{"33", "17"});
    model.result("pg2").run();
    model.result("pg2").feature("surf1").set("looplevel", new String[]{"32", "17"});
    model.result("pg2").run();
    model.result("pg2").feature("surf1").set("looplevel", new String[]{"31", "17"});
    model.result("pg2").run();
    model.result("pg2").feature("surf1").set("looplevel", new String[]{"30", "17"});
    model.result("pg2").run();
    model.result("pg2").feature("surf1").set("looplevel", new String[]{"29", "17"});
    model.result("pg2").run();
    model.result("pg2").feature("surf1").set("looplevel", new String[]{"15", "17"});
    model.result("pg2").run();
    model.result("pg2").feature("surf1").set("looplevel", new String[]{"12", "17"});
    model.result("pg2").run();
    model.result("pg2").feature("surf1").set("looplevel", new String[]{"31", "17"});
    model.result("pg2").run();
    model.result("pg2").feature("surf1").set("looplevel", new String[]{"32", "17"});
    model.result("pg2").run();
    model.result("pg2").feature("surf1").set("looplevel", new String[]{"33", "17"});
    model.result("pg2").run();
    model.result("pg2").feature("surf1").set("looplevel", new String[]{"34", "17"});
    model.result("pg2").run();
    model.result("pg2").feature("surf1").set("looplevel", new String[]{"35", "17"});
    model.result("pg2").run();
    model.result("pg2").feature("surf1").set("looplevel", new String[]{"36", "17"});
    model.result("pg2").run();
    model.result("pg2").feature("surf1").set("looplevel", new String[]{"37", "17"});
    model.result("pg2").run();
    model.result("pg2").feature("surf1").set("looplevel", new String[]{"38", "17"});
    model.result("pg2").run();
    model.result("pg2").feature("surf1").set("looplevel", new String[]{"39", "17"});
    model.result("pg2").run();
    model.result("pg2").feature("surf1").set("looplevel", new String[]{"40", "17"});
    model.result("pg2").run();
    model.result("pg2").feature("surf1").set("looplevel", new String[]{"41", "17"});
    model.result("pg2").run();
    model.result("pg2").feature("surf1").set("looplevel", new String[]{"42", "17"});
    model.result("pg2").run();
    model.result("pg2").feature("surf1").set("looplevel", new String[]{"43", "17"});
    model.result("pg2").run();
    model.result("pg2").feature("surf1").set("looplevel", new String[]{"44", "17"});
    model.result("pg2").run();
    model.result("pg2").feature("surf1").set("looplevel", new String[]{"45", "17"});
    model.result("pg2").run();
    model.result("pg2").feature("surf1").set("looplevel", new String[]{"46", "17"});
    model.result("pg2").run();
    model.result("pg2").feature("surf1").set("looplevel", new String[]{"47", "17"});
    model.result("pg2").run();
    model.result("pg2").feature("surf1").set("looplevel", new String[]{"48", "17"});
    model.result("pg2").run();
    model.result("pg2").feature("surf1").set("looplevel", new String[]{"49", "17"});
    model.result("pg2").run();
    model.result("pg2").feature("surf1").set("looplevel", new String[]{"50", "17"});
    model.result("pg2").run();
    model.result("pg2").feature("surf1").set("looplevel", new String[]{"51", "17"});
    model.result("pg2").run();
    model.result("pg2").feature("surf1").set("looplevel", new String[]{"52", "17"});
    model.result("pg2").run();
    model.result("pg2").feature("surf1").set("looplevel", new String[]{"53", "17"});
    model.result("pg2").run();
    model.result("pg2").feature("surf1").set("looplevel", new String[]{"54", "17"});
    model.result("pg2").run();
    model.result("pg2").feature("surf1").set("looplevel", new String[]{"55", "17"});
    model.result("pg2").run();
    model.result("pg2").feature("surf1").set("looplevel", new String[]{"56", "17"});
    model.result("pg2").run();
    model.result("pg2").feature("surf1").set("looplevel", new String[]{"57", "17"});
    model.result("pg2").run();
    model.result("pg2").feature("surf1").set("looplevel", new String[]{"58", "17"});
    model.result("pg2").run();
    model.result("pg2").feature("surf1").set("looplevel", new String[]{"59", "17"});
    model.result("pg2").run();
    model.result("pg2").feature("surf1").set("looplevel", new String[]{"60", "17"});
    model.result("pg2").run();
    model.result("pg2").feature("surf1").set("looplevel", new String[]{"61", "17"});
    model.result("pg2").run();
    model.result("pg2").feature("surf1").set("looplevel", new String[]{"62", "17"});
    model.result("pg2").run();
    model.result("pg2").feature("surf1").set("looplevel", new String[]{"63", "17"});
    model.result("pg2").run();
    model.result("pg2").feature("surf1").set("looplevel", new String[]{"64", "17"});
    model.result("pg2").run();
    model.result("pg2").feature("surf1").set("looplevel", new String[]{"65", "17"});
    model.result("pg2").run();
    model.result("pg2").feature("surf1").set("looplevel", new String[]{"66", "17"});
    model.result("pg2").run();
    model.result("pg2").feature("surf1").set("looplevel", new String[]{"67", "17"});
    model.result("pg2").run();
    model.result("pg2").feature("surf1").set("looplevel", new String[]{"68", "17"});
    model.result("pg2").run();
    model.result("pg2").feature("surf1").set("looplevel", new String[]{"69", "17"});
    model.result("pg2").run();
    model.result("pg2").feature("surf1").set("looplevel", new String[]{"70", "17"});
    model.result("pg2").run();
    model.result("pg2").feature("surf1").set("looplevel", new String[]{"71", "17"});
    model.result("pg2").run();
    model.result("pg2").feature("surf1").set("looplevel", new String[]{"72", "17"});
    model.result("pg2").run();
    model.result("pg2").feature("surf1").set("looplevel", new String[]{"73", "17"});
    model.result("pg2").run();
    model.result("pg2").feature("surf1").set("looplevel", new String[]{"74", "17"});
    model.result("pg2").run();
    model.result("pg2").feature("surf1").set("looplevel", new String[]{"75", "17"});
    model.result("pg2").run();
    model.result("pg2").feature("surf1").set("looplevel", new String[]{"76", "17"});
    model.result("pg2").run();
    model.result("pg2").feature("surf1").set("looplevel", new String[]{"77", "17"});
    model.result("pg2").run();
    model.result("pg2").feature("surf1").set("looplevel", new String[]{"78", "17"});
    model.result("pg2").run();
    model.result("pg2").feature("surf1").set("looplevel", new String[]{"80", "11"});
    model.result("pg2").run();
    model.result("pg2").feature("surf1").set("looplevel", new String[]{"79", "11"});
    model.result("pg2").run();
    model.result("pg2").feature("surf1").set("looplevel", new String[]{"78", "11"});
    model.result("pg2").run();
    model.result("pg2").feature("surf1").set("looplevel", new String[]{"77", "11"});
    model.result("pg2").run();
    model.result("pg2").feature("surf1").set("looplevel", new String[]{"76", "11"});
    model.result("pg2").run();
    model.result("pg2").feature("surf1").set("looplevel", new String[]{"75", "11"});
    model.result("pg2").run();
    model.result("pg2").feature("surf1").set("looplevel", new String[]{"74", "11"});
    model.result("pg2").run();
    model.result("pg2").feature("surf1").set("looplevel", new String[]{"73", "11"});
    model.result("pg2").run();
    model.result("pg2").feature("surf1").set("looplevel", new String[]{"72", "11"});
    model.result("pg2").run();
    model.result("pg2").feature("surf1").set("looplevel", new String[]{"71", "11"});
    model.result("pg2").run();
    model.result("pg2").feature("surf1").set("looplevel", new String[]{"69", "11"});
    model.result("pg2").run();
    model.result("pg2").feature("surf1").set("looplevel", new String[]{"67", "11"});
    model.result("pg2").run();
    model.result("pg2").feature("surf1").set("looplevel", new String[]{"66", "11"});
    model.result("pg2").run();
    model.result("pg2").feature("surf1").set("looplevel", new String[]{"65", "11"});
    model.result("pg2").run();
    model.result("pg2").feature("surf1").set("looplevel", new String[]{"64", "11"});
    model.result("pg2").run();
    model.result("pg2").feature("surf1").set("looplevel", new String[]{"63", "11"});
    model.result("pg2").run();
    model.result("pg2").feature("surf1").set("looplevel", new String[]{"62", "11"});
    model.result("pg2").run();
    model.result("pg2").feature("surf1").set("looplevel", new String[]{"61", "11"});
    model.result("pg2").run();
    model.result("pg2").feature("surf1").set("looplevel", new String[]{"60", "11"});
    model.result("pg2").run();
    model.result("pg2").feature("surf1").set("looplevel", new String[]{"59", "11"});
    model.result("pg2").run();
    model.result("pg2").feature("surf1").set("looplevel", new String[]{"57", "11"});
    model.result("pg2").run();
    model.result("pg2").feature("surf1").set("looplevel", new String[]{"56", "11"});
    model.result("pg2").run();
    model.result("pg2").feature("surf1").set("looplevel", new String[]{"55", "11"});
    model.result("pg2").run();
    model.result("pg2").feature("surf1").set("looplevel", new String[]{"54", "11"});
    model.result("pg2").run();
    model.result("pg2").feature("surf1").set("looplevel", new String[]{"53", "11"});
    model.result("pg2").run();
    model.result("pg2").feature("surf1").set("looplevel", new String[]{"51", "11"});
    model.result("pg2").run();
    model.result("pg2").feature("surf1").set("looplevel", new String[]{"49", "11"});
    model.result("pg2").run();
    model.result("pg2").feature("surf1").set("looplevel", new String[]{"48", "11"});
    model.result("pg2").run();
    model.result("pg2").feature("surf1").set("looplevel", new String[]{"47", "11"});
    model.result("pg2").run();
    model.result("pg2").feature("surf1").set("looplevel", new String[]{"46", "11"});
    model.result("pg2").run();
    model.result("pg2").feature("surf1").set("looplevel", new String[]{"45", "11"});
    model.result("pg2").run();
    model.result("pg2").feature("surf1").set("looplevel", new String[]{"44", "11"});
    model.result("pg2").run();
    model.result("pg2").feature("surf1").set("looplevel", new String[]{"43", "11"});
    model.result("pg2").run();
    model.result("pg2").feature("surf1").set("looplevel", new String[]{"42", "11"});
    model.result("pg2").run();
    model.result("pg2").feature("surf1").set("looplevel", new String[]{"41", "11"});
    model.result("pg2").run();
    model.result("pg2").feature("surf1").set("looplevel", new String[]{"40", "11"});
    model.result("pg2").run();
    model.result("pg2").feature("surf1").set("looplevel", new String[]{"39", "11"});
    model.result("pg2").run();
    model.result("pg2").feature("surf1").set("looplevel", new String[]{"38", "11"});
    model.result("pg2").run();
    model.result("pg2").feature("surf1").set("looplevel", new String[]{"36", "11"});
    model.result("pg2").run();
    model.result("pg2").feature("surf1").set("looplevel", new String[]{"35", "11"});
    model.result("pg2").run();
    model.result("pg2").feature("surf1").set("looplevel", new String[]{"40", "11"});
    model.result("pg2").run();
    model.result("pg2").feature("surf1").set("looplevel", new String[]{"39", "11"});
    model.result("pg2").run();
    model.result("pg2").feature("surf1").set("looplevel", new String[]{"35", "11"});
    model.result("pg2").run();
    model.result("pg2").feature("surf1").set("looplevel", new String[]{"31", "11"});
    model.result("pg2").run();
    model.result().export().create("img1", "Image2D");
    model.result().export("img1").set("printunit", "mm");
    model.result().export("img1").set("webunit", "px");
    model.result().export("img1").set("printheight", "90");
    model.result().export("img1").set("webheight", "600");
    model.result().export("img1").set("printwidth", "120");
    model.result().export("img1").set("webwidth", "800");
    model.result().export("img1").set("printlockratio", "off");
    model.result().export("img1").set("weblockratio", "off");
    model.result().export("img1").set("printresolution", "300");
    model.result().export("img1").set("webresolution", "96");
    model.result().export("img1").set("size", "manualweb");
    model.result().export("img1").set("antialias", "on");
    model.result().export("img1").set("zoomextents", "off");
    model.result().export("img1").set("title", "off");
    model.result().export("img1").set("legend", "on");
    model.result().export("img1").set("logo", "off");
    model.result().export("img1").set("options", "off");
    model.result().export("img1").set("fontsize", "9");
    model.result().export("img1").set("customcolor", new double[]{1, 1, 1});
    model.result().export("img1").set("background", "current");
    model.result().export("img1").set("axes", "on");
    model.result().export("img1").set("qualitylevel", "92");
    model.result().export("img1").set("qualityactive", "off");
    model.result().export("img1").set("imagetype", "tiff");
    model.result("pg1").set("window", "graphics");
    model.result("pg1").run();
    model.result("pg1").set("window", "graphics");
    model.result("pg1").set("windowtitle", "");
    model.result().export().remove("img1");
    model.result("pg2").run();
    model.result("pg2").feature("surf1").set("looplevel", new String[]{"79", "1"});
    model.result("pg2").run();
    model.result("pg2").feature("surf1").set("looplevel", new String[]{"82", "1"});
    model.result("pg2").run();
    model.result("pg2").feature("surf1").set("looplevel", new String[]{"81", "1"});
    model.result("pg2").run();
    model.result("pg2").feature("surf1").set("looplevel", new String[]{"82", "1"});
    model.result("pg2").run();
    model.result().numerical().create("gev1", "EvalGlobal");
    model.result().numerical("gev1").set("data", "dset2");
    model.result().numerical("gev1").set("expr", "ewfd.neff");
    model.result().table().create("tbl1", "Table");
    model.result().table("tbl1").comments("\u5168\u5c40\u8ba1\u7b97 1 (ewfd.neff)");
    model.result().numerical("gev1").set("table", "tbl1");
    model.result().numerical("gev1").setResult();
    model.result().table("tbl1").removeColumn(1);
    model.result().export().create("tbl1", "tbl1", "Table");
    model.result().export("tbl1").set("header", "off");
    model.result().export("tbl1").set("fullprec", "off");
    model.result().export("tbl1")
         .set("filename", "D:\\\u8bba\u6587\u6700\u7ec8\u6570\u636e\\\u6570\u636e\\4\u73af\u5b54\u95f4\u8ddd1.5\\\u6709\u6548\u6298\u5c04\u7387.txt");
    model.result().export("tbl1").run();
    model.result("pg2").run();
    model.result("pg2").feature("surf1").set("looplevel", new String[]{"79", "2"});
    model.result("pg2").run();
    model.result("pg2").feature("surf1").set("looplevel", new String[]{"82", "2"});
    model.result("pg2").run();
    model.result("pg2").feature("surf1").set("looplevel", new String[]{"80", "2"});
    model.result("pg2").run();
    model.result("pg2").feature("surf1").set("looplevel", new String[]{"82", "2"});
    model.result("pg2").run();
    model.result("pg2").feature("surf1").set("looplevel", new String[]{"80", "3"});
    model.result("pg2").run();
    model.result("pg2").feature("surf1").set("looplevel", new String[]{"82", "3"});
    model.result("pg2").run();
    model.result("pg2").feature("surf1").set("looplevel", new String[]{"82", "4"});
    model.result("pg2").run();
    model.result("pg2").feature("surf1").set("looplevel", new String[]{"83", "4"});
    model.result("pg2").run();
    model.result("pg2").feature("surf1").set("looplevel", new String[]{"106", "4"});
    model.result("pg2").run();
    model.result("pg2").feature("surf1").set("looplevel", new String[]{"82", "4"});
    model.result("pg2").run();
    model.result("pg2").feature("surf1").set("looplevel", new String[]{"83", "4"});
    model.result("pg2").run();
    model.result("pg2").feature("surf1").set("looplevel", new String[]{"82", "5"});
    model.result("pg2").run();
    model.result("pg2").feature("surf1").set("looplevel", new String[]{"80", "5"});
    model.result("pg2").run();
    model.result("pg2").feature("surf1").set("looplevel", new String[]{"77", "5"});
    model.result("pg2").run();
    model.result("pg2").feature("surf1").set("looplevel", new String[]{"78", "5"});
    model.result("pg2").run();
    model.result("pg2").feature("surf1").set("looplevel", new String[]{"79", "5"});
    model.result("pg2").run();
    model.result("pg2").feature("surf1").set("looplevel", new String[]{"80", "5"});
    model.result("pg2").run();
    model.result("pg2").feature("surf1").set("looplevel", new String[]{"80", "6"});
    model.result("pg2").run();
    model.result("pg2").feature("surf1").set("looplevel", new String[]{"81", "6"});
    model.result("pg2").run();
    model.result("pg2").feature("surf1").set("looplevel", new String[]{"80", "6"});
    model.result("pg2").run();
    model.result("pg2").feature("surf1").set("looplevel", new String[]{"80", "7"});
    model.result("pg2").run();
    model.result("pg2").feature("surf1").set("looplevel", new String[]{"82", "7"});
    model.result("pg2").run();
    model.result("pg2").feature("surf1").set("looplevel", new String[]{"80", "7"});
    model.result("pg2").run();
    model.result("pg2").feature("surf1").set("looplevel", new String[]{"81", "11"});
    model.result("pg2").run();
    model.result("pg2").feature("surf1").set("looplevel", new String[]{"80", "11"});
    model.result("pg2").run();
    model.result("pg2").feature("surf1").set("looplevel", new String[]{"81", "12"});
    model.result("pg2").run();
    model.result("pg2").feature("surf1").set("looplevel", new String[]{"80", "12"});
    model.result("pg2").run();
    model.result("pg2").feature("surf1").set("looplevel", new String[]{"81", "13"});
    model.result("pg2").run();
    model.result("pg2").feature("surf1").set("looplevel", new String[]{"80", "13"});
    model.result("pg2").run();
    model.result("pg2").feature("surf1").set("looplevel", new String[]{"81", "14"});
    model.result("pg2").run();
    model.result("pg2").feature("surf1").set("looplevel", new String[]{"80", "15"});
    model.result("pg2").run();
    model.result("pg2").feature("surf1").set("looplevel", new String[]{"78", "17"});
    model.result("pg2").run();
    model.result("pg2").run();
    model.result("pg2").run();
    model.result("pg2").feature("surf1").set("looplevel", new String[]{"80", "17"});
    model.result("pg2").run();
    model.result("pg2").feature("surf1").set("looplevel", new String[]{"78", "17"});
    model.result("pg2").run();
    model.result("pg2").feature("surf1").set("looplevel", new String[]{"31", "7"});
    model.result("pg2").run();
    model.result("pg2").feature("surf1").set("looplevel", new String[]{"32", "7"});
    model.result("pg2").run();
    model.result("pg2").feature("surf1").set("looplevel", new String[]{"33", "7"});
    model.result("pg2").run();
    model.result("pg2").feature("surf1").set("looplevel", new String[]{"34", "7"});
    model.result("pg2").run();
    model.result("pg2").feature("surf1").set("looplevel", new String[]{"35", "7"});
    model.result("pg2").run();
    model.result("pg2").feature("surf1").set("looplevel", new String[]{"36", "7"});
    model.result("pg2").run();
    model.result("pg2").feature("surf1").set("looplevel", new String[]{"37", "7"});
    model.result("pg2").run();
    model.result("pg2").feature("surf1").set("looplevel", new String[]{"38", "7"});
    model.result("pg2").run();
    model.result("pg2").feature("surf1").set("looplevel", new String[]{"39", "7"});
    model.result("pg2").run();
    model.result("pg2").feature("surf1").set("looplevel", new String[]{"40", "7"});
    model.result("pg2").run();
    model.result("pg2").feature("surf1").set("looplevel", new String[]{"41", "7"});
    model.result("pg2").run();
    model.result("pg2").feature("surf1").set("looplevel", new String[]{"42", "7"});
    model.result("pg2").run();
    model.result("pg2").feature("surf1").set("looplevel", new String[]{"43", "7"});
    model.result("pg2").run();
    model.result("pg2").feature("surf1").set("looplevel", new String[]{"44", "7"});
    model.result("pg2").run();
    model.result("pg2").feature("surf1").set("looplevel", new String[]{"45", "7"});
    model.result("pg2").run();
    model.result("pg2").feature("surf1").set("looplevel", new String[]{"46", "7"});
    model.result("pg2").run();
    model.result("pg2").feature("surf1").set("looplevel", new String[]{"47", "7"});
    model.result("pg2").run();
    model.result("pg2").feature("surf1").set("looplevel", new String[]{"48", "7"});
    model.result("pg2").run();
    model.result("pg2").feature("surf1").set("looplevel", new String[]{"49", "7"});
    model.result("pg2").run();
    model.result("pg2").feature("surf1").set("looplevel", new String[]{"50", "7"});
    model.result("pg2").run();
    model.result("pg2").feature("surf1").set("looplevel", new String[]{"51", "7"});
    model.result("pg2").run();
    model.result("pg2").feature("surf1").set("looplevel", new String[]{"52", "7"});
    model.result("pg2").run();
    model.result("pg2").feature("surf1").set("looplevel", new String[]{"53", "7"});
    model.result("pg2").run();
    model.result("pg2").feature("surf1").set("looplevel", new String[]{"54", "7"});
    model.result("pg2").run();
    model.result("pg2").feature("surf1").set("looplevel", new String[]{"55", "7"});
    model.result("pg2").run();
    model.result("pg2").feature("surf1").set("looplevel", new String[]{"56", "7"});
    model.result("pg2").run();
    model.result("pg2").feature("surf1").set("looplevel", new String[]{"57", "7"});
    model.result("pg2").run();
    model.result("pg2").feature("surf1").set("looplevel", new String[]{"58", "7"});
    model.result("pg2").run();
    model.result("pg2").feature("surf1").set("looplevel", new String[]{"59", "7"});
    model.result("pg2").run();
    model.result("pg2").feature("surf1").set("looplevel", new String[]{"60", "7"});
    model.result("pg2").run();
    model.result("pg2").feature("surf1").set("looplevel", new String[]{"61", "7"});
    model.result("pg2").run();
    model.result("pg2").feature("surf1").set("looplevel", new String[]{"62", "7"});
    model.result("pg2").run();
    model.result("pg2").feature("surf1").set("looplevel", new String[]{"63", "7"});
    model.result("pg2").run();
    model.result("pg2").feature("surf1").set("looplevel", new String[]{"64", "7"});
    model.result("pg2").run();
    model.result("pg2").feature("surf1").set("looplevel", new String[]{"65", "7"});
    model.result("pg2").run();
    model.result("pg2").feature("surf1").set("looplevel", new String[]{"66", "7"});
    model.result("pg2").run();
    model.result("pg2").feature("surf1").set("looplevel", new String[]{"67", "7"});
    model.result("pg2").run();
    model.result("pg2").feature("surf1").set("looplevel", new String[]{"68", "7"});
    model.result("pg2").run();
    model.result("pg2").feature("surf1").set("looplevel", new String[]{"69", "7"});
    model.result("pg2").run();
    model.result("pg2").feature("surf1").set("looplevel", new String[]{"70", "7"});
    model.result("pg2").run();
    model.result("pg2").feature("surf1").set("looplevel", new String[]{"71", "7"});
    model.result("pg2").run();
    model.result("pg2").feature("surf1").set("looplevel", new String[]{"72", "7"});
    model.result("pg2").run();
    model.result("pg2").feature("surf1").set("looplevel", new String[]{"73", "7"});
    model.result("pg2").run();
    model.result("pg2").feature("surf1").set("looplevel", new String[]{"74", "7"});
    model.result("pg2").run();
    model.result("pg2").feature("surf1").set("looplevel", new String[]{"75", "7"});
    model.result("pg2").run();
    model.result("pg2").feature("surf1").set("looplevel", new String[]{"76", "7"});
    model.result("pg2").run();
    model.result("pg2").feature("surf1").set("looplevel", new String[]{"77", "7"});
    model.result("pg2").run();
    model.result("pg2").feature("surf1").set("looplevel", new String[]{"78", "7"});
    model.result("pg2").run();
    model.result("pg2").feature("surf1").set("looplevel", new String[]{"79", "7"});
    model.result("pg2").run();
    model.result("pg2").feature("surf1").set("looplevel", new String[]{"80", "7"});
    model.result("pg2").run();
    model.result("pg2").feature("surf1").set("looplevel", new String[]{"79", "7"});
    model.result("pg2").run();
    model.result("pg2").feature("surf1").set("looplevel", new String[]{"78", "7"});
    model.result("pg2").run();
    model.result("pg2").feature("surf1").set("looplevel", new String[]{"77", "7"});
    model.result("pg2").run();
    model.result("pg2").feature("surf1").set("looplevel", new String[]{"76", "7"});
    model.result("pg2").run();
    model.result("pg2").feature("surf1").set("looplevel", new String[]{"75", "7"});
    model.result("pg2").run();
    model.result("pg2").feature("surf1").set("looplevel", new String[]{"74", "7"});
    model.result("pg2").run();
    model.result("pg2").feature("surf1").set("looplevel", new String[]{"73", "7"});
    model.result("pg2").run();
    model.result("pg2").feature("surf1").set("looplevel", new String[]{"72", "7"});
    model.result("pg2").run();
    model.result("pg2").feature("surf1").set("looplevel", new String[]{"71", "7"});
    model.result("pg2").run();
    model.result("pg2").feature("surf1").set("looplevel", new String[]{"70", "7"});
    model.result("pg2").run();
    model.result("pg2").feature("surf1").set("looplevel", new String[]{"69", "7"});
    model.result("pg2").run();
    model.result("pg2").feature("surf1").set("looplevel", new String[]{"68", "7"});
    model.result("pg2").run();
    model.result("pg2").feature("surf1").set("looplevel", new String[]{"67", "7"});
    model.result("pg2").run();
    model.result("pg2").feature("surf1").set("looplevel", new String[]{"66", "7"});
    model.result("pg2").run();
    model.result("pg2").feature("surf1").set("looplevel", new String[]{"65", "7"});
    model.result("pg2").run();
    model.result("pg2").feature("surf1").set("looplevel", new String[]{"64", "7"});
    model.result("pg2").run();
    model.result("pg2").feature("surf1").set("looplevel", new String[]{"63", "7"});
    model.result("pg2").run();
    model.result("pg2").feature("surf1").set("looplevel", new String[]{"62", "7"});
    model.result("pg2").run();
    model.result("pg2").feature("surf1").set("looplevel", new String[]{"61", "7"});
    model.result("pg2").run();
    model.result("pg2").feature("surf1").set("looplevel", new String[]{"60", "7"});
    model.result("pg2").run();
    model.result("pg2").feature("surf1").set("looplevel", new String[]{"59", "7"});
    model.result("pg2").run();
    model.result("pg2").feature("surf1").set("looplevel", new String[]{"58", "7"});
    model.result("pg2").run();
    model.result("pg2").feature("surf1").set("looplevel", new String[]{"57", "7"});
    model.result("pg2").run();
    model.result("pg2").feature("surf1").set("looplevel", new String[]{"56", "7"});
    model.result("pg2").run();
    model.result("pg2").feature("surf1").set("looplevel", new String[]{"55", "7"});
    model.result("pg2").run();
    model.result("pg2").feature("surf1").set("looplevel", new String[]{"54", "7"});
    model.result("pg2").run();
    model.result("pg2").feature("surf1").set("looplevel", new String[]{"53", "7"});
    model.result("pg2").run();
    model.result("pg2").feature("surf1").set("looplevel", new String[]{"52", "7"});
    model.result("pg2").run();
    model.result("pg2").feature("surf1").set("looplevel", new String[]{"51", "7"});
    model.result("pg2").run();
    model.result("pg2").feature("surf1").set("looplevel", new String[]{"50", "7"});
    model.result("pg2").run();
    model.result("pg2").feature("surf1").set("looplevel", new String[]{"49", "7"});
    model.result("pg2").run();
    model.result("pg2").feature("surf1").set("looplevel", new String[]{"48", "7"});
    model.result("pg2").run();
    model.result("pg2").feature("surf1").set("looplevel", new String[]{"47", "7"});
    model.result("pg2").run();
    model.result("pg2").feature("surf1").set("looplevel", new String[]{"46", "7"});
    model.result("pg2").run();
    model.result("pg2").feature("surf1").set("looplevel", new String[]{"45", "7"});
    model.result("pg2").run();
    model.result("pg2").feature("surf1").set("looplevel", new String[]{"44", "7"});
    model.result("pg2").run();
    model.result("pg2").feature("surf1").set("looplevel", new String[]{"43", "7"});
    model.result("pg2").run();
    model.result("pg2").feature("surf1").set("looplevel", new String[]{"42", "7"});
    model.result("pg2").run();
    model.result("pg2").feature("surf1").set("looplevel", new String[]{"34", "7"});
    model.result("pg2").run();
    model.result("pg2").feature("surf1").set("looplevel", new String[]{"35", "7"});
    model.result("pg2").run();
    model.result("pg2").feature("surf1").set("looplevel", new String[]{"36", "7"});
    model.result("pg2").run();
    model.result("pg2").feature("surf1").set("looplevel", new String[]{"37", "7"});
    model.result("pg2").run();
    model.result("pg2").feature("surf1").set("looplevel", new String[]{"38", "7"});
    model.result("pg2").run();
    model.result("pg2").feature("surf1").set("looplevel", new String[]{"39", "7"});
    model.result("pg2").run();
    model.result("pg2").feature("surf1").set("looplevel", new String[]{"36", "8"});
    model.result("pg2").run();
    model.result("pg2").feature("surf1").set("looplevel", new String[]{"37", "8"});
    model.result("pg2").run();
    model.result("pg2").feature("surf1").set("looplevel", new String[]{"40", "8"});
    model.result("pg2").run();
    model.result("pg2").feature("surf1").set("looplevel", new String[]{"41", "8"});
    model.result("pg2").run();
    model.result("pg2").feature("surf1").set("looplevel", new String[]{"43", "8"});
    model.result("pg2").run();
    model.result("pg2").feature("surf1").set("looplevel", new String[]{"44", "8"});
    model.result("pg2").run();
    model.result("pg2").feature("surf1").set("looplevel", new String[]{"45", "8"});
    model.result("pg2").run();
    model.result("pg2").feature("surf1").set("looplevel", new String[]{"46", "8"});
    model.result("pg2").run();
    model.result("pg2").feature("surf1").set("looplevel", new String[]{"47", "8"});
    model.result("pg2").run();
    model.result("pg2").feature("surf1").set("looplevel", new String[]{"48", "8"});
    model.result("pg2").run();
    model.result("pg2").feature("surf1").set("looplevel", new String[]{"49", "8"});
    model.result("pg2").run();
    model.result("pg2").feature("surf1").set("looplevel", new String[]{"50", "8"});
    model.result("pg2").run();
    model.result("pg2").feature("surf1").set("looplevel", new String[]{"51", "8"});
    model.result("pg2").run();

    return model;
  }

  public static Model run6(Model model) {
    model.result("pg2").feature("surf1").set("looplevel", new String[]{"52", "8"});
    model.result("pg2").run();
    model.result("pg2").feature("surf1").set("looplevel", new String[]{"53", "8"});
    model.result("pg2").run();
    model.result("pg2").feature("surf1").set("looplevel", new String[]{"54", "8"});
    model.result("pg2").run();
    model.result("pg2").feature("surf1").set("looplevel", new String[]{"55", "8"});
    model.result("pg2").run();
    model.result("pg2").feature("surf1").set("looplevel", new String[]{"56", "8"});
    model.result("pg2").run();
    model.result("pg2").feature("surf1").set("looplevel", new String[]{"57", "8"});
    model.result("pg2").run();
    model.result("pg2").feature("surf1").set("looplevel", new String[]{"58", "8"});
    model.result("pg2").run();
    model.result("pg2").feature("surf1").set("looplevel", new String[]{"59", "8"});
    model.result("pg2").run();
    model.result("pg2").feature("surf1").set("looplevel", new String[]{"60", "8"});
    model.result("pg2").run();
    model.result("pg2").feature("surf1").set("looplevel", new String[]{"61", "8"});
    model.result("pg2").run();
    model.result("pg2").feature("surf1").set("looplevel", new String[]{"62", "8"});
    model.result("pg2").run();
    model.result("pg2").feature("surf1").set("looplevel", new String[]{"64", "8"});
    model.result("pg2").run();
    model.result("pg2").feature("surf1").set("looplevel", new String[]{"66", "8"});
    model.result("pg2").run();
    model.result("pg2").feature("surf1").set("looplevel", new String[]{"68", "8"});
    model.result("pg2").run();
    model.result("pg2").feature("surf1").set("looplevel", new String[]{"69", "8"});
    model.result("pg2").run();
    model.result("pg2").feature("surf1").set("looplevel", new String[]{"70", "8"});
    model.result("pg2").run();
    model.result("pg2").feature("surf1").set("looplevel", new String[]{"71", "8"});
    model.result("pg2").run();
    model.result("pg2").feature("surf1").set("looplevel", new String[]{"73", "8"});
    model.result("pg2").run();
    model.result("pg2").feature("surf1").set("looplevel", new String[]{"75", "8"});
    model.result("pg2").run();
    model.result("pg2").feature("surf1").set("looplevel", new String[]{"76", "8"});
    model.result("pg2").run();
    model.result("pg2").feature("surf1").set("looplevel", new String[]{"77", "8"});
    model.result("pg2").run();
    model.result("pg2").feature("surf1").set("looplevel", new String[]{"79", "8"});
    model.result("pg2").run();
    model.result("pg2").feature("surf1").set("looplevel", new String[]{"80", "8"});
    model.result("pg2").run();
    model.result("pg2").feature("surf1").set("looplevel", new String[]{"79", "1"});
    model.result("pg2").run();
    model.result("pg2").feature("surf1").set("looplevel", new String[]{"80", "1"});
    model.result("pg2").run();
    model.result("pg2").feature("surf1").set("looplevel", new String[]{"81", "1"});
    model.result("pg2").run();
    model.result("pg2").feature("surf1").set("looplevel", new String[]{"82", "1"});
    model.result("pg2").run();
    model.result("pg2").feature("surf1").set("looplevel", new String[]{"84", "1"});
    model.result("pg2").run();

    model.label("4\u73af\uff08\u5b54\u95f4\u8ddd1.5\uff09.mph");

    model.result("pg2").run();
    model.result("pg3").run();
    model.result("pg2").run();
    model.result("pg3").run();

    model.variable().create("var1");
    model.variable("var1").model("comp1");

    model.func().create("an1", "Analytic");
    model.func("an1").model("comp1");
    model.func().create("an2", "Analytic");
    model.func("an2").model("comp1");
    model.func().create("an3", "Analytic");
    model.func("an3").model("comp1");
    model.func().create("an4", "Analytic");
    model.func("an4").model("comp1");
    model.func().create("an5", "Analytic");
    model.func("an5").model("comp1");
    model.func().create("an6", "Analytic");
    model.func("an6").model("comp1");
    model.func().create("an7", "Analytic");
    model.func("an7").model("comp1");
    model.func().create("an8", "Analytic");
    model.func("an8").model("comp1");
    model.func().create("an9", "Analytic");
    model.func("an9").model("comp1");
    model.func().create("an10", "Analytic");
    model.func("an10").model("comp1");
    model.func().create("an11", "Analytic");
    model.func("an11").model("comp1");
    model.func().create("an12", "Analytic");
    model.func("an12").model("comp1");
    model.func().create("an13", "Analytic");
    model.func("an13").model("comp1");
    model.func().create("an14", "Analytic");
    model.func("an14").model("comp1");
    model.func().create("an15", "Analytic");
    model.func("an15").model("comp1");
    model.func().create("an16", "Analytic");
    model.func("an16").model("comp1");
    model.func().create("an17", "Analytic");
    model.func("an17").model("comp1");
    model.func().create("an18", "Analytic");
    model.func("an18").model("comp1");
    model.func().create("an19", "Analytic");
    model.func("an19").model("comp1");
    model.func().create("an20", "Analytic");
    model.func("an20").model("comp1");
    model.func().create("an21", "Analytic");
    model.func("an21").model("comp1");
    model.func().create("an22", "Analytic");
    model.func("an22").model("comp1");
    model.func().create("an23", "Analytic");
    model.func("an23").model("comp1");
    model.func().create("an24", "Analytic");
    model.func("an24").model("comp1");
    model.func().create("an25", "Analytic");
    model.func("an25").model("comp1");
    model.func().create("an26", "Analytic");
    model.func("an26").model("comp1");
    model.func().create("an27", "Analytic");
    model.func("an27").model("comp1");
    model.func().create("an28", "Analytic");
    model.func("an28").model("comp1");
    model.func().create("an29", "Analytic");
    model.func("an29").model("comp1");
    model.func().create("an30", "Analytic");
    model.func("an30").model("comp1");
    model.func().create("an31", "Analytic");
    model.func("an31").model("comp1");
    model.func().create("an32", "Analytic");
    model.func("an32").model("comp1");

    model.variable("var1").set("Dm", "-1e4*wlp/3*n2x(wlp)");

    model.func("an1").set("funcname", "n");
    model.func("an1").set("expr", "11.6858+0.939816/x^2+0.00993358/(x^2-1.22567)");
    model.func("an1").set("argunit", "1");
    model.func("an1").set("fununit", "1");
    model.func("an1").setIndex("plotargs", "1.2", 0, 1);
    model.func("an1").setIndex("plotargs", "2.4", 0, 2);
    model.func("an2").set("funcname", "n2x");
    model.func("an2").set("argunit", "1");
    model.func("an2").set("fununit", "1");
    model.func("an2").set("expr", "d(d(n(x),x),x)");
    model.func("an2").setIndex("plotargs", "1.2", 0, 1);
    model.func("an2").setIndex("plotargs", "2.4", 0, 2);
    model.func("an3").set("funcname", "y1");
    model.func("an4").set("funcname", "y12x");
    model.func("an3").set("argunit", "1");
    model.func("an3").set("fununit", "1");
    model.func("an3").setIndex("plotargs", "1.2", 0, 1);
    model.func("an3").setIndex("plotargs", "2.4", 0, 2);
    model.func("an4").set("argunit", "1");
    model.func("an4").set("fununit", "1");
    model.func("an4").setIndex("plotargs", "1.2", 0, 1);
    model.func("an4").setIndex("plotargs", "2.4", 0, 2);
    model.func("an5").set("funcname", "y2");
    model.func("an4").set("expr", "d(d(y1(x),x),x)");
    model.func("an5").set("argunit", "1");
    model.func("an5").set("fununit", "1");
    model.func("an5").setIndex("plotargs", "1.2", 0, 1);
    model.func("an5").setIndex("plotargs", "2.4", 0, 2);
    model.func("an6").set("funcname", "y22x");
    model.func("an6").set("expr", "d(d(y2(x),x),x)");
    model.func("an6").set("argunit", "1");
    model.func("an6").set("fununit", "1");
    model.func("an6").setIndex("plotargs", "1.2", 0, 1);
    model.func("an6").setIndex("plotargs", "2.4", 0, 2);
    model.func("an7").set("funcname", "y3");
    model.func("an7").set("argunit", "1");
    model.func("an7").set("fununit", "1");
    model.func("an7").setIndex("plotargs", "1.2", 0, 1);
    model.func("an7").setIndex("plotargs", "2.4", 0, 2);
    model.func("an8").set("funcname", "y32x");
    model.func("an8").set("expr", "d(d(y3(x),x),x)");
    model.func("an8").set("argunit", "1");
    model.func("an8").set("fununit", "1");
    model.func("an8").setIndex("plotargs", "1.2", 0, 1);
    model.func("an8").setIndex("plotargs", "2.4", 0, 2);
    model.func("an9").set("funcname", "y4");
    model.func("an9").set("argunit", "1");
    model.func("an9").set("fununit", "1");
    model.func("an9").setIndex("plotargs", "1.2", 0, 1);
    model.func("an9").setIndex("plotargs", "2.4", 0, 2);
    model.func("an10").set("funcname", "y42x");
    model.func("an10").set("expr", "d(d(y4(x),x),x)");
    model.func("an10").set("argunit", "1");
    model.func("an10").set("fununit", "1");
    model.func("an10").setIndex("plotargs", "1.2", 0, 1);
    model.func("an10").setIndex("plotargs", "2.4", 0, 2);
    model.func("an11").set("funcname", "y5");
    model.func("an11").set("argunit", "1");
    model.func("an11").set("fununit", "1");
    model.func("an11").setIndex("plotargs", "1.2", 0, 1);
    model.func("an11").setIndex("plotargs", "2.4", 0, 2);
    model.func("an12").set("funcname", "y52x");
    model.func("an12").set("argunit", "1");
    model.func("an12").set("fununit", "1");
    model.func("an12").setIndex("plotargs", "1.2", 0, 1);
    model.func("an12").setIndex("plotargs", "2.4", 0, 2);
    model.func("an12").set("expr", "d(d(y5(x),x),x)");
    model.func("an13").set("funcname", "y6");
    model.func("an13").set("argunit", "1");
    model.func("an13").set("fununit", "1");
    model.func("an13").setIndex("plotargs", "1.2", 0, 1);
    model.func("an13").setIndex("plotargs", "2.4", 0, 2);
    model.func("an14").set("funcname", "y62x");
    model.func("an14").set("expr", "d(d(y6(x),x),x)");
    model.func("an14").set("argunit", "1");
    model.func("an14").set("fununit", "1");
    model.func("an14").setIndex("plotargs", "1.2", 0, 1);
    model.func("an14").setIndex("plotargs", "2.4", 0, 2);
    model.func("an15").set("funcname", "y7");
    model.func("an15").set("argunit", "1");
    model.func("an15").set("fununit", "1");
    model.func("an15").setIndex("plotargs", "1.2", 0, 1);
    model.func("an15").setIndex("plotargs", "2.4", 0, 2);
    model.func("an16").set("funcname", "y72x");
    model.func("an16").set("expr", "d(d(y7(x),x),x)");
    model.func("an16").set("argunit", "1");
    model.func("an16").set("fununit", "1");
    model.func("an16").setIndex("plotargs", "1.2", 0, 1);
    model.func("an16").setIndex("plotargs", "2.4", 0, 2);
    model.func("an17").set("funcname", "y8");
    model.func("an17").set("argunit", "1");
    model.func("an17").set("fununit", "1");
    model.func("an17").setIndex("plotargs", "1.2", 0, 1);
    model.func("an17").setIndex("plotargs", "2.4", 0, 2);
    model.func("an18").set("argunit", "1");
    model.func("an18").set("fununit", "1");
    model.func("an18").setIndex("plotargs", "1.2", 0, 1);
    model.func("an18").setIndex("plotargs", "2.4", 0, 2);
    model.func("an18").set("funcname", "y82x");
    model.func("an18").set("expr", "d(d(y8(x),x),x)");
    model.func("an19").set("funcname", "y9");
    model.func("an19").set("argunit", "1");
    model.func("an19").set("fununit", "1");
    model.func("an19").setIndex("plotargs", "1.2", 0, 1);
    model.func("an19").setIndex("plotargs", "2.4", 0, 2);
    model.func("an20").set("funcname", "y92x");
    model.func("an20").set("expr", "d(d(y9(x),x),x)");
    model.func("an20").set("argunit", "1");
    model.func("an20").set("fununit", "1");
    model.func("an20").setIndex("plotargs", "1.2", 0, 1);
    model.func("an20").setIndex("plotargs", "2.4", 0, 2);
    model.func("an21").set("funcname", "y10");
    model.func("an21").set("argunit", "1");
    model.func("an21").set("fununit", "1");
    model.func("an21").setIndex("plotargs", "1.2", 0, 1);
    model.func("an21").setIndex("plotargs", "2.4", 0, 2);
    model.func("an22").set("funcname", "y102x");
    model.func("an22").set("expr", "d(d(y10(x),x),x)");
    model.func("an22").set("argunit", "1");
    model.func("an22").set("fununit", "1");
    model.func("an22").setIndex("plotargs", "1.2", 0, 1);
    model.func("an22").setIndex("plotargs", "2.4", 0, 2);
    model.func("an23").set("funcname", "y11");
    model.func("an23").set("argunit", "1");
    model.func("an23").set("fununit", "1");
    model.func("an23").setIndex("plotargs", "1.2", 0, 1);
    model.func("an23").setIndex("plotargs", "2.4", 0, 2);
    model.func("an24").set("funcname", "y112x");
    model.func("an24").set("expr", "d(d(y11(x),x),x)");
    model.func("an24").set("argunit", "1");
    model.func("an24").set("fununit", "1");
    model.func("an24").setIndex("plotargs", "1.2", 0, 1);
    model.func("an24").setIndex("plotargs", "2.4", 0, 2);
    model.func("an25").set("funcname", "y12");
    model.func("an25").set("argunit", "1");
    model.func("an25").set("fununit", "1");
    model.func("an25").setIndex("plotargs", "1.2", 0, 1);
    model.func("an25").setIndex("plotargs", "2.4", 0, 2);
    model.func("an26").set("funcname", "y12x");
    model.func("an26").set("expr", "d(d(y12(x),x),x)");
    model.func("an26").set("argunit", "1");
    model.func("an26").set("fununit", "1");
    model.func("an26").setIndex("plotargs", "1.2", 0, 1);
    model.func("an26").setIndex("plotargs", "2.4", 0, 2);
    model.func("an27").set("funcname", "y13");
    model.func("an27").set("argunit", "1");
    model.func("an27").set("fununit", "1");
    model.func("an27").setIndex("plotargs", "1.2", 0, 1);
    model.func("an27").setIndex("plotargs", "2.4", 0, 2);
    model.func("an28").set("funcname", "y132x");
    model.func("an26").set("funcname", "y122x");
    model.func("an28").set("expr", "d(d(y13(x),x),x)");
    model.func("an28").set("argunit", "1");
    model.func("an28").set("fununit", "1");
    model.func("an28").setIndex("plotargs", "1.2", 0, 1);
    model.func("an28").setIndex("plotargs", "2.4", 0, 2);
    model.func("an29").set("funcname", "y14");
    model.func("an29").set("argunit", "1");
    model.func("an29").set("fununit", "1");
    model.func("an29").setIndex("plotargs", "1.2", 0, 1);
    model.func("an29").setIndex("plotargs", "2.4", 0, 2);
    model.func("an30").set("funcname", "y142x");
    model.func("an30").set("expr", "d(d(y14(x),x),x)");
    model.func("an30").set("argunit", "1");
    model.func("an30").set("fununit", "1");
    model.func("an30").setIndex("plotargs", "1.2", 0, 1);
    model.func("an30").setIndex("plotargs", "2.4", 0, 2);
    model.func("an31").set("funcname", "y15");
    model.func("an31").set("argunit", "1");
    model.func("an31").set("fununit", "1");
    model.func("an31").setIndex("plotargs", "1.2", 0, 1);
    model.func("an31").setIndex("plotargs", "2.4", 0, 2);
    model.func("an32").set("funcname", "y152x");
    model.func("an32").set("argunit", "1");
    model.func("an32").set("fununit", "1");
    model.func("an32").setIndex("plotargs", "1.2", 0, 1);
    model.func("an32").setIndex("plotargs", "2.4", 0, 2);
    model.func("an32").set("expr", "d(d(y15(x),x),x)");

    model.variable("var1").set("Dw_EH71", "-1e4*wlp/3*y12x(wlp)");
    model.variable("var1").set("D_EH71", "Dm+Dw_EH71");
    model.variable("var1").set("Dw_EH61", "-1e4*wlp/3*y22x(wlp)");
    model.variable("var1").set("D_EH61", "Dm+Dw_EH61");
    model.variable("var1").set("Dw_HE81", "-1e4*wlp/3*y32x(wlp)");
    model.variable("var1").set("D_HE81", "Dm+Dw_HE81");
    model.variable("var1").set("Dw_EH51", "-1e4*wlp/3*y42x(wlp)");
    model.variable("var1").set("D_EH51", "Dm+Dw_EH51");
    model.variable("var1").set("Dw_HE71", "-1e4*wlp/3*y52x(wlp)");
    model.variable("var1").set("D_HE71", "Dm+Dw_HE71");
    model.variable("var1").set("Dw_EH41", "-1e4*wlp/3*y62x(wlp)");
    model.variable("var1").set("D_EH41", "Dm+Dw_EH41");
    model.variable("var1").set("Dw_HE61", "-1e4*wlp/3*y72x(wlp)");
    model.variable("var1").set("D_HE61", "Dm+Dw_HE61");
    model.variable("var1").set("Dw_EH31", "-1e4*wlp/3*y82x(wlp)");
    model.variable("var1").set("D_EH31", "Dm+Dw_EH31");
    model.variable("var1").set("Dw_HE51", "-1e4*wlp/3*y92x(wlp)");
    model.variable("var1").set("D_HE51", "Dm+Dw_HE51");
    model.variable("var1").set("Dw_EH21", "-1e4*wlp/3*y102x(wlp)");
    model.variable("var1").set("D_EH21", "Dm+Dw_EH21");
    model.variable("var1").set("Dw_HE41", "-1e4*wlp/3*y112x(wlp)");
    model.variable("var1").set("D_HE41", "Dm+Dw_HE41");
    model.variable("var1").set("Dw_EH11", "-1e4*wlp/3*y122x(wlp)");
    model.variable("var1").set("D_EH11", "Dm+Dw_EH11");
    model.variable("var1").set("Dw_HE31", "-1e4*wlp/3*y132x(wlp)");
    model.variable("var1").set("D_HE31", "Dm+Dw_HE31");
    model.variable("var1").set("Dw_HE21", "-1e4*wlp/3*y142x(wlp)");
    model.variable("var1").set("D_HE21", "Dm+Dw_HE21");
    model.variable("var1").set("Dw_HE11", "-1e4*wlp/3*y152x(wlp)");
    model.variable("var1").set("D_HE11", "Dm+Dw_HE11");

    model.result("pg1").run();
    model.result("pg2").run();

    model.func().remove("an3");
    model.func().remove("an4");
    model.func().remove("an5");
    model.func().remove("an6");
    model.func().remove("an7");
    model.func().remove("an8");

    model.variable("var1").remove("Dw_EH71");
    model.variable("var1").remove("D_EH71");
    model.variable("var1").remove("Dw_EH61");
    model.variable("var1").remove("D_EH61");
    model.variable("var1").remove("Dw_HE81");
    model.variable("var1").remove("D_HE81");

    model.func("an9").set("expr", "0.00074786*x^4-0.006195*x^3-0.037091*x^2-0.0052324*x+3.4869");
    model.func("an11").set("expr", "0.00022761*x^4-0.0014245*x^3-0.050502*x^2+0.011481*x+3.4791");
    model.func("an13").set("expr", "0.0017558*x^4-0.012327*x^3-0.013942*x^2-0.023232*x+3.4925");
    model.func("an15").set("expr", "-0.0072835*x^5+0.060902*x^4-0.20048*x^3+0.28161*x^2-0.25155*x+3.5618");
    model.func("an17").set("expr", "-0.002146*x^4+0.015474*x^3-0.079156*x^2+0.056153*x+3.4585");
    model.func("an19").set("expr", "0.00084541*x^4-0.0045511*x^3-0.02541*x^2-0.0064953*x+3.4852");
    model.func("an21").set("expr", "0.0017233*x^4-0.011102*x^3-0.0061706*x^2-0.020872*x+3.4894");
    model.func("an23").set("expr", "-0.001008*x^4+0.0091968*x^3-0.056119*x^2+0.033629*x+3.4671");
    model.func("an25").set("expr", "-0.0016583*x^4+0.012386*x^3-0.063109*x^2+0.046078*x+3.4613");
    model.func("an27").set("expr", "-0.0013169*x^4+0.011112*x^3-0.055498*x^2+0.034664*x+3.4666");
    model.func("an29").set("expr", "-0.001073*x^4+0.0094276*x^3-0.047491*x^2+0.026214*x+3.4703");
    model.func("an31").set("expr", "-0.0017884*x^4+0.014997*x^3-0.061158*x^2+0.043139*x+3.4626");

    model.study().create("std2");
    model.study("std2").create("mode", "ModeAnalysis");
    model.study("std2").feature("mode").set("showGeometricNonlinearity", "on");
    model.study("std2").feature("mode").activate("ewfd", true);
    model.study("std2").feature("mode").set("modeFreq", "f0");
    model.study("std2").feature("mode").set("neigsactive", "on");
    model.study("std2").feature("mode").set("neigs", "1");
    model.study("std2").feature("mode").set("shiftactive", "on");
    model.study("std2").feature("mode").set("shift", "3.4764");
    model.study("std1").feature("param").set("showdistribute", false);
    model.study("std2").create("param", "Parametric");
    model.study("std2").feature("param").set("showdistribute", false);
    model.study("std2").feature("param").setIndex("pname", "wl", 0);
    model.study("std2").feature("param").setIndex("plistarr", "", 0);
    model.study("std2").feature("param").setIndex("punit", "", 0);
    model.study("std2").feature("param").setIndex("pname", "wl", 0);
    model.study("std2").feature("param").setIndex("plistarr", "", 0);
    model.study("std2").feature("param").setIndex("punit", "", 0);
    model.study("std2").feature("param").setIndex("pname", "wlp", 0);
    model.study("std2").feature("param").setIndex("plistarr", "range(1.2,0.075,2.4)", 0);
    model.study("std2").feature("param").setIndex("punit", "1", 0);
    model.study("std2").feature("param").set("showdistribute", false);

    model.sol().create("sol20");
    model.sol("sol20").study("std2");

    model.study("std2").feature("mode").set("notlistsolnum", 1);
    model.study("std2").feature("mode").set("notsolnum", "1");
    model.study("std2").feature("mode").set("listsolnum", 1);
    model.study("std2").feature("mode").set("solnum", "1");

    model.sol("sol20").create("st1", "StudyStep");
    model.sol("sol20").feature("st1").set("study", "std2");
    model.sol("sol20").feature("st1").set("studystep", "mode");
    model.sol("sol20").create("v1", "Variables");
    model.sol("sol20").feature("v1").set("control", "mode");
    model.sol("sol20").create("e1", "Eigenvalue");
    model.sol("sol20").feature("e1").set("neigs", 6);
    model.sol("sol20").feature("e1").set("shift", "1");
    model.sol("sol20").feature("e1").set("control", "mode");
    model.sol("sol20").feature("e1").feature("aDef").set("complexfun", true);
    model.sol("sol20").attach("std2");

    model.batch().create("p3", "Parametric");
    model.batch("p3").study("std2");
    model.batch("p3").create("so1", "Solutionseq");
    model.batch("p3").feature("so1").set("seq", "sol20");
    model.batch("p3").feature("so1").set("store", "on");
    model.batch("p3").feature("so1").set("clear", "on");
    model.batch("p3").feature("so1").set("psol", "none");
    model.batch("p3").set("pname", new String[]{"wlp"});
    model.batch("p3").set("plistarr", new String[]{"range(1.2,0.075,2.4)"});
    model.batch("p3").set("sweeptype", "sparse");
    model.batch("p3").set("probesel", "all");
    model.batch("p3").set("probes", new String[]{});
    model.batch("p3").set("plot", "off");
    model.batch("p3").set("err", "on");
    model.batch("p3").attach("std2");
    model.batch("p3").set("control", "param");

    model.sol().create("sol21");
    model.sol("sol21").study("std2");
    model.sol("sol21").label("\u53c2\u6570\u5316\u89e3 2");

    model.batch("p3").feature("so1").set("psol", "sol21");

    model.result().create("pg4", "PlotGroup2D");
    model.result("pg4").label("\u7535\u573a (ewfd) 2");
    model.result("pg4").set("data", "dset4");
    model.result("pg4").set("oldanalysistype", "noneavailable");
    model.result("pg4").set("frametype", "spatial");
    model.result("pg4").set("data", "dset4");
    model.result("pg4").feature().create("surf1", "Surface");
    model.result("pg4").feature("surf1").set("oldanalysistype", "noneavailable");
    model.result("pg4").feature("surf1").set("data", "parent");

    model.batch("p3").run();

    model.result("pg4").run();
    model.result().create("pg5", "PlotGroup2D");
    model.result("pg5").run();
    model.result().remove("pg5");
    model.result().create("pg5", "PlotGroup1D");
    model.result("pg5").run();
    model.result("pg5").create("glob1", "Global");
    model.result("pg5").run();
    model.result("pg5").set("data", "dset4");
    model.result("pg5").set("legendpos", "lowerright");
    model.result("pg5").run();
    model.result("pg5").feature("glob1").setIndex("expr", "D_EH51", 0);
    model.result("pg5").feature("glob1").setIndex("expr", "D_HE71", 1);
    model.result("pg5").feature("glob1").setIndex("expr", "D_EH41", 2);
    model.result("pg5").feature("glob1").setIndex("expr", "D_HE61", 3);
    model.result("pg5").feature("glob1").setIndex("expr", "D_EH31", 4);
    model.result("pg5").feature("glob1").setIndex("expr", "D_HE51", 5);
    model.result("pg5").feature("glob1").setIndex("expr", "D_EH21", 6);
    model.result("pg5").feature("glob1").setIndex("expr", "D_HE41", 7);
    model.result("pg5").feature("glob1").setIndex("expr", "D_EH11", 8);
    model.result("pg5").feature("glob1").setIndex("expr", "D_HE31", 9);
    model.result("pg5").feature("glob1").setIndex("expr", "D_HE21", 10);
    model.result("pg5").feature("glob1").setIndex("expr", "D_HE11", 11);
    model.result("pg5").feature("glob1").set("legendmethod", "manual");
    model.result("pg5").feature("glob1").setIndex("legends", "EH51", 0);
    model.result("pg5").feature("glob1").setIndex("legends", "HE71", 1);
    model.result("pg5").feature("glob1").setIndex("legends", "EH41", 2);
    model.result("pg5").feature("glob1").setIndex("legends", "HE61", 3);
    model.result("pg5").feature("glob1").setIndex("legends", "EH31", 4);
    model.result("pg5").feature("glob1").setIndex("legends", "HE51", 5);
    model.result("pg5").feature("glob1").setIndex("legends", "EH21", 6);
    model.result("pg5").feature("glob1").setIndex("legends", "HE41", 7);
    model.result("pg5").feature("glob1").setIndex("legends", "EH11", 8);
    model.result("pg5").feature("glob1").setIndex("legends", "HE31", 9);
    model.result("pg5").feature("glob1").setIndex("legends", "HE21", 10);
    model.result("pg5").feature("glob1").setIndex("legends", "HE11", 11);
    model.result("pg5").run();
    model.result("pg5").run();
    model.result("pg5").run();
    model.result("pg5").run();
    model.result("pg5").feature("glob1").set("xdatasolnumtype", "all");
    model.result("pg5").run();
    model.result("pg5").feature("glob1").set("xdata", "expr");
    model.result("pg5").feature("glob1").set("xdataexpr", "wlp");
    model.result("pg5").run();
    model.result("pg5").feature("glob1").set("xdatasolnumtype", "level1");
    model.result("pg5").run();
    model.result("pg5").run();
    model.result("pg5").run();
    model.result("pg5").set("axislimits", "on");
    model.result("pg5").set("xmin", "1.4");
    model.result("pg5").run();
    model.result("pg5").set("ymin", "-10000");
    model.result("pg5").run();
    model.result("pg5").set("ymin", "-8000");
    model.result("pg5").run();
    model.result("pg5").run();
    model.result("pg5").feature("glob1").set("xdatasolnumtype", "all");
    model.result("pg5").feature("glob1").set("legend", "on");
    model.result("pg5").run();
    model.result("pg5").run();
    model.result("pg5").run();
    model.result("pg5").run();
    model.result("pg5").run();
    model.result("pg5").run();
    model.result("pg5").run();
    model.result("pg5").run();
    model.result("pg5").run();
    model.result("pg5").run();
    model.result("pg5").run();
    model.result("pg5").run();
    model.result("pg5").run();
    model.result("pg5").run();
    model.result("pg5").run();
    model.result("pg5").run();
    model.result("pg5").run();
    model.result("pg5").run();
    model.result("pg5").run();
    model.result("pg5").feature("glob1").set("xdatasolnumtype", "level1");
    model.result("pg5").run();
    model.result("pg5").run();
    model.result().export().create("plot1", "pg5", "glob1", "Plot");
    model.result("pg5").set("window", "graphics");
    model.result("pg5").run();
    model.result("pg5").set("window", "graphics");
    model.result("pg5").set("windowtitle", "");
    model.result().export("plot1").set("header", "off");
    model.result().export("plot1").set("fullprec", "off");
    model.result().export("plot1")
         .set("filename", "D:\\\u8bba\u6587\u6700\u7ec8\u6570\u636e\\\u6570\u636e\\4\u73af\u5b54\u95f4\u8ddd1.5\\\u8272\u6563.txt");
    model.result().export("plot1").run();
    model.result("pg5").run();
    model.result("pg5").run();
    model.result("pg5").feature("glob1").set("xdatasolnumtype", "all");
    model.result("pg5").run();
    model.result("pg5").run();
    model.result("pg5").run();
    model.result("pg5").run();
    model.result("pg5").run();
    model.result("pg5").feature("glob1").setIndex("expr", "Dm", 12);
    model.result("pg5").run();
    model.result("pg5").feature("glob1").setIndex("legends", "Dm", 12);
    model.result("pg5").run();
    model.result("pg5").feature("glob1").setIndex("expr", "Dw_HE11", 13);
    model.result("pg5").feature("glob1").setIndex("legends", "Dw_HE11", 13);
    model.result("pg5").run();
    model.result("pg5").feature("glob1").set("linewidth", "2");
    model.result("pg5").run();
    model.result("pg5").feature("glob1").set("linestyle", "dotted");
    model.result("pg5").run();
    model.result("pg5").feature("glob1").set("linestyle", "solid");
    model.result("pg5").run();
    model.result("pg5").feature("glob1").set("linestyle", "solid");
    model.result("pg5").run();
    model.result("pg5").feature("glob1").remove("unit", 12);
    model.result("pg5").feature("glob1").remove("descr", 12);
    model.result("pg5").feature("glob1").remove("expr", 12);
    model.result("pg5").feature("glob1").remove("unit", 12);
    model.result("pg5").feature("glob1").remove("descr", 12);
    model.result("pg5").feature("glob1").remove("expr", 12);
    model.result("pg5").feature("glob1").remove("legends", 12);
    model.result("pg5").feature("glob1").remove("legends", 12);
    model.result("pg5").run();
    model.result("pg5").run();
    model.result("pg5").feature("glob1").setIndex("expr", "Dm", 12);
    model.result("pg5").run();
    model.result("pg5").feature("glob1").setIndex("expr", "", 12);

    model.func("an1").set("expr", "sqrt(11.6858+0.939816/x^2+0.00993358/(x^2-1.22567))");

    model.result("pg5").run();

    model.study("std1").feature("param").set("showdistribute", false);
    model.study("std2").feature("param").set("showdistribute", false);

    model.sol("sol20").study("std2");

    model.study("std2").feature("mode").set("notlistsolnum", 1);
    model.study("std2").feature("mode").set("notsolnum", "1");
    model.study("std2").feature("mode").set("listsolnum", 1);
    model.study("std2").feature("mode").set("solnum", "1");

    model.sol("sol20").feature().remove("e1");
    model.sol("sol20").feature().remove("v1");
    model.sol("sol20").feature().remove("st1");
    model.sol("sol20").create("st1", "StudyStep");
    model.sol("sol20").feature("st1").set("study", "std2");
    model.sol("sol20").feature("st1").set("studystep", "mode");
    model.sol("sol20").create("v1", "Variables");
    model.sol("sol20").feature("v1").set("control", "mode");
    model.sol("sol20").create("e1", "Eigenvalue");
    model.sol("sol20").feature("e1").set("neigs", 6);
    model.sol("sol20").feature("e1").set("shift", "1");
    model.sol("sol20").feature("e1").set("control", "mode");
    model.sol("sol20").feature("e1").feature("aDef").set("complexfun", true);
    model.sol("sol20").attach("std2");

    model.batch("p3").feature().remove("so1");
    model.batch("p3").create("so1", "Solutionseq");
    model.batch("p3").feature("so1").set("seq", "sol20");
    model.batch("p3").feature("so1").set("store", "on");
    model.batch("p3").feature("so1").set("clear", "on");
    model.batch("p3").feature("so1").set("psol", "sol21");
    model.batch("p3").set("pname", new String[]{"wlp"});
    model.batch("p3").set("plistarr", new String[]{"range(1.2,0.075,2.4)"});
    model.batch("p3").set("sweeptype", "sparse");
    model.batch("p3").set("probesel", "all");
    model.batch("p3").set("probes", new String[]{});
    model.batch("p3").set("plot", "off");
    model.batch("p3").set("err", "on");
    model.batch("p3").attach("std2");
    model.batch("p3").set("control", "param");

    model.result().create("pg6", "PlotGroup2D");
    model.result("pg6").label("\u7535\u573a (ewfd) 3");
    model.result("pg6").set("data", "dset3");
    model.result("pg6").set("oldanalysistype", "noneavailable");

    return model;
  }

  public static Model run7(Model model) {
    model.result("pg6").set("solvertype", "none");
    model.result("pg6").set("showlooplevel", new String[]{"off", "off", "off"});
    model.result("pg6").set("frametype", "spatial");
    model.result("pg6").set("data", "dset3");
    model.result("pg6").feature().create("surf1", "Surface");
    model.result("pg6").feature("surf1").set("oldanalysistype", "noneavailable");
    model.result("pg6").feature("surf1").set("solvertype", "none");
    model.result("pg6").feature("surf1").set("data", "parent");

    model.batch("p3").run();

    model.result("pg4").run();
    model.result("pg5").run();
    model.result("pg6").run();
    model.result("pg5").run();
    model.result("pg5").run();
    model.result("pg5").set("ymin", "-1100");
    model.result("pg5").run();
    model.result("pg5").set("ymax", "500");
    model.result("pg5").run();
    model.result("pg5").set("ymax", "700");
    model.result("pg5").run();
    model.result("pg5").set("ymax", "800");
    model.result("pg5").run();
    model.result("pg5").set("ymax", "900");
    model.result("pg5").run();
    model.result("pg5").run();
    model.result("pg5").feature("glob1").set("xdatasolnumtype", "level1");
    model.result("pg5").run();
    model.result("pg5").run();
    model.result().export().create("plot2", "pg5", "glob1", "Plot");
    model.result("pg5").set("window", "graphics");
    model.result("pg5").run();
    model.result("pg5").set("window", "graphics");
    model.result("pg5").set("windowtitle", "");
    model.result().export("plot2")
         .set("filename", "D:\\\u8bba\u6587\u6700\u7ec8\u6570\u636e\\\u6570\u636e\\4\u73af\u5b54\u95f4\u8ddd1.5\\\u8272\u6563.txt");
    model.result().export("plot2").run();
    model.result().export("plot2").set("fullprec", "off");
    model.result().export("plot2").set("header", "off");
    model.result().export("plot2").run();
    model.result("pg5").run();
    model.result("pg5").feature("glob1").set("xdatasolnumtype", "all");
    model.result("pg5").run();

    model.label("Comsol batch file 3.mph");

    model.result("pg5").run();

    return model;
  }

  public static void main(String[] args) {
    Model model = run();
    model = run2(model);
    model = run3(model);
    model = run4(model);
    model = run5(model);
    model = run6(model);
    run7(model);
  }

}
